# Supplementary material for: Extensive structural variation in the Bowman-Birk inhibitor family in common wheat (Triticum aestivum L.)
Source: BMC Genomics. 2021 Mar 25;22:218. doi: 10.1186/s12864-021-07475-8 (PMC7995804; doi:10.1186/s12864-021-07475-8)
Supplement: Supplementary file 2 — Additional file 2: Table S1. List of 62 common wheat BBIs in the IWGSC RefSeq v1.1 genome assembly, including five additional genes that were excluded due to the lack of a complete BBI domain. Information includes their gene position (Gene ID based on IWGSC Refseq v1.1 gene models, name based on their homoeologous relationships, chromosome locations and order), gene structure and features (number of exons and BBI domains, BBI domain evolutionary model types [36], amino acids at P1-P1` motif position, number of complete BBI domains with all required Cys residues, protein length and molecular weight), signal peptide prediction (SP prediction as signal peptide or other, prediction confidence, predicted cleavage site position, and + = present, − = absent), pseudogene prediction (T = True, F = False), and log2TPM values of expression during development and log2 fold-change TPM of biotic and abiotic stress expression datasets. Table S2. List of BBI genes in T. aestivum, Ae. tauschii, T. urartu, T. dicoccoides, and H. vulgare for which manual curation was performed. Details of the position and confidence level of the signal peptide site are included for both the original predicted sequence and the manually curated sequence. Full details of the manual curation are provided in column K, which have been corrected for the initiation codon. All curated sequences have a signal peptide prediction greater than 0.97. BBI genes with abnormal N-terminal truncation were also listed in column G. Table S3. List of six putative wheat BBIs identified in previous studies. Information includes their original and alternative gene names, corresponding protein ID in the UniProt database, e-value for HMMscan of the BBI domain, protein sequences documented in the UniPort database, complete protein sequences based on their annotation in the IWGSC RefSeq v1.1 genome assembly and citations for the studies where these proteins were originally reported. Table S4. Common wheat BBI homoeologous groups [file 12864_2021_7475_MOESM2_ESM.xlsx]

## Sheet: Table S1
	Gene Position					Gene Structure and Features									Signal Peptide (SP)				Pseudogenized Genes	Choulet Tissue Specific Gene Expression (Log2TPM)															Stress Induced Gene Expression (Log2FC TPM)
Name	IWGSC v1.1 Gene ID	Chromosome	Order	Start	End	Exon Number	Pfam Domain	Domain Number	Model	P1-P1` Motif	Number of Complete BBI Domain	Protein Length (Amino Acids)	pl	Molecular Weight	SP Prediction	Prediction Confidence	Predicted Cleavage Site	Presence/Absence of SP		Root_Z10	Root_Z13	Root_Z39	Leaf_Z10	Leaf_Z23	Leaf_Z71	Stem_Z30	Stem_Z32	Stem_Z65	Spike_Z32	Spike_Z39	Spike_Z65	Grain_Z71	Grain_Z75	Grain_Z85	Stripe_rust	Septoria_tritici_blotch	Fusarium_head_blight	Fusarium_crown_rot	Powdery_mildew	PAMP_elicitors	Drought	Heat
TaBBI-A1	TraesCS1A02G022000	chr1A	1A-3	10602386	10607440	2	PF00228	1	MI-I	RS	0	93	9.24	9639.48	SP(Sec/SPI)	0.999427	25	+	T	4.34693	4.17747	4.12431	1.53633	0	0	1.69878	2.51049	0	0.601713	0	0	0	0	0	0	0	0	0	0	0	0	0
TaBBI-B1	TraesCS1B02G026000	chr1B	1B-3	12754088	12754659	2	PF00228	1	MI-I	RS	1	93	8.67	9659.39	SP(Sec/SPI)	0.999795	25	+	F	5.04845	3.13011	3.00647	0	0	0	0	0	0	0	0	0	0	0	0	0	0	-1.11079	0	0	0	0	0
TaBBI-D1	TraesCS1D02G022000	chr1D	1D-6	9399302	9400347	2	PF00228	1	MI-I	RS	1	93	8.83	9525.09	SP(Sec/SPI)	0.99972	25	+	F	6.63036	5.83491	5.91405	5.36207	3.52624	0	6.56825	5.48799	0	6.10559	3.18123	1.69079	1.35736	0	0	-3.29448	0	0.157353	-0.32697	0	3.76236	0	0
TaBBI-A2	TraesCS3A02G049400LC	chr3A	3A-7	24744228	24744371	1	PF00228	1	MI-II	-	0	48	8.21	5117.82	OTHER	0.010677	-	-	T	0	0	0	0	0	0	0	0	0	0	0	0	0	0	0.866112	0	0	0	0	0	0	0	0
TaBBI-B2	TraesCS3B02G036400	chr3B	3B-3	17865175	17866543	3	PF00228	3	-	KS/LS/RS	2	243	7.91	26621.7	SP(Sec/SPI)	0.991287	24	+	F	4.14251	2.27261	2.50231	0	0	0	2.85496	4.27763	0	0	0	0	0	3.79471	7.30245	0	0	0	0	0	0	0	0
TaBBI-D2	TraesCS3D02G034000	chr3D	3D-6	12453840	12455012	2	PF00228	2	MI-IV	RS/RS/	2	205	6.69	22174.6	SP(Sec/SPI)	0.961511	26	+	F	3.71494	0.860999	1.23471	7.51778	3.75525	0	6.67896	5.34288	0	2.5143	1.84781	0.207527	0.581547	2.66518	5.09989	0.98922	0	-0.322018	0.153803	-0.2795	0.712461	-1.05887	-2.33513
TaBBI-A3	TraesCS3A02G046300	chr3A	3A-8	24748236	24748973	2	PF00228	1	MI-II	RS	1	118	5.15	12448.3	SP(Sec/SPI)	0.98762	30	+	F	4.50317	2.51199	2.51219	6.64555	3.03621	0	5.32273	3.5435	0	1.05028	1.49176	0	0	0	0	-1.72642	0	-0.602589	-0.784646	-0.900905	-1.32699	-0.860932	0
TaBBI-B3	TraesCS3B02G037100	chr3B	3B-6	18026155	18026603	2	PF00228	1	MI-II	RS	1	119	5.49	12377.3	SP(Sec/SPI)	0.996257	30	+	F	0	0	0	6.99431	4.41729	0	5.55299	3.24189	0	4.08322	5.88203	0.993677	2.44493	0	0	-0.0461014	-0.802726	0.176416	-0.555446	-1.12806	-0.917448	-0.921663	-1.35326
TaBBI-D3	TraesCS3D02G033900	chr3D	3D-5	12432180	12432604	2	PF00228	1	MI-II	RS	1	113	5.61	11720.5	SP(Sec/SPI)	0.997635	27	+	F	0	0	0	7.2989	4.41655	0	5.58785	2.76237	0	3.2318	1.39884	0	0.481898	0.944	0	-2.07901	0	-0.333067	-0.493863	-0.258033	-1.67565	-1.26949	-3.25657
TaBBI-A4	TraesCS3A02G049500LC	chr3A	3A-9	24758895	24761780	2	PF00228	2	MI-IV	RS/KT	2	195	4.9	20245.2	SP(Sec/SPI)	0.987719	25	+	F	5.28557	5.23122	4.91565	3.89649	1.19307	5.08983	1.07807	3.68327	0	0	0	3.27221	3.84948	0.972045	0.0417455	2.04786	1.33352	0.641338	0.195355	2.30097	0.0221918	2.112	0.884787
TaBBI-B4	TraesCS3B02G037000	chr3B	3B-5	18000322	18001131	2	PF00228	2	MI-IV	RS/KT	2	182	4.65	19130	SP(Sec/SPI)	0.972605	24	+	F	4.52544	4.46685	4.12593	4.21162	1.03793	4.50777	1.8675	2.95041	0	0	0.448939	3.07011	1.54638	0	1.5198	1.85202	1.35805	0.638397	0.464447	3.02485	-0.0148358	0.695696	-1.12579
TaBBI-D4	TraesCS3D02G033800	chr3D	3D-4	12421439	12422548	2	PF00228	2	MI-IV	RS/KT	2	179	5.21	18801.8	SP(Sec/SPI)	0.991741	25	+	F	3.72159	3.83094	3.24311	0.614517	0	2.65492	0	0.405656	0	0	0	0	0	0	1.41259	4.8219	1.44384	1.90056	1.39772	3.68547	0.11958	1.79802	-1.73627
TaBBI-A5	TraesCS4A02G005700	chr4A	4A-1	3380999	3381397	2	PF00228	1	MI-II	ES	1	111	8.9	11848.7	OTHER	0.0166	-	+	F	4.54688	3.96774	3.81012	0.91586	0	0	0	0	0	0	0	0	0	0	0	-3.53104	0.804488	0.705911	0.181894	1.0673	0.519125	-2.88459	-6.04707
TaBBI-B5	TraesCS4B02G487300LC	chr4B	4B-1	585732106	585732569	2	PF00228	1	MI-II	ES	1	148	5.34	15688	SP(Sec/SPI)	0.993128	24	+	F	4.16257	4.30125	3.63898	0	0	0	0	0	0	0	0	0	0	0	0	-3.02768	0.657992	-0.151118	-0.656597	1.0716	0.828373	-1.85941	-4.60407
TaBBI-D5	TraesCS4D02G298300	chr4D	4D-1	467616558	467617194	2	PF00228	1	MI-II	ES	1	129	4.57	13165	SP(Sec/SPI)	0.98779	24	+	F	5.98809	4.49778	3.92755	2.69189	0	0	0	0	0	0	0	0	0	0	0	4.30217	2.08743	1.59	1.67385	0.019206	-0.332125	-1.65493	-5.49156
TaBBI-A6	TraesCS5A02G484800	chr5A	5A-1	656044312	656045347	2	PF00228	1	MI-I	KS	1	139	8.68	14561.6	SP(Sec/SPI)	0.927489	31	+	F	6.71117	5.07773	5.09419	4.48524	2.48086	6.09271	4.80352	3.91752	3.95395	2.5373	2.87643	5.15752	5.78161	1.97774	1.8138	2.9478	0.635279	-0.0529705	0.380773	0.139631	0.114077	-0.760728	-2.69085
TaBBI-B6	TraesCS5B02G498100	chr5B	5B-1	664979682	664980801	2	PF00228	1	MI-I	KS	1	139	8.83	14401.4	SP(Sec/SPI)	0.882974	30	+	F	6.42704	4.65364	4.92853	3.96806	1.66668	3.81186	4.50863	3.25927	3.6371	0.794723	2.41012	3.22708	4.75374	1.0196	0.852807	1.77947	0.122185	0.0417471	0.329258	-0.0868482	-0.0458198	-0.600338	-3.34698
TaBBI-D6	TraesCS5D02G498300	chr5D	5D-1	528214652	528215637	2	PF00228	1	MI-I	KS	1	142	8.95	14855.9	SP(Sec/SPI)	0.927474	31	+	F	7.09166	4.43717	4.46758	4.59404	2.60444	4.5267	4.62794	3.87084	3.52912	2.11902	3.18992	4.64896	6.04256	1.09339	1.95975	2.92755	0.563385	0.00511623	0.378146	0.374675	-0.0229827	-0.626745	-2.08216
TaBBI-A7	TraesCS3A02G045500	chr3A	3A-1	24509826	24511331	3	PF00228	2	MI-IV	RS/RS	2	218	6.22	23343.6	SP(Sec/SPI)	0.998758	22	+	F	4.15319	4.37789	4.38153	0	0	0	0.675581	0	0	0	0	0	0	0	3.19582	1.62426	-1.34625	0	0	0	-0.797205	-0.716753	-1.23117
TaBBI-B7	TraesCS3B02G038600	chr3B	3B-13	18558602	18559871	3	PF00228	2	MI-IV	RS/RS	2	220	5.41	23682.9	SP(Sec/SPI)	0.996416	18	+	F	6.61742	6.44007	6.35038	0	0	0	3.87283	4.50413	0	0	0	0	0	4.02904	5.83428	0	0	0	0	0	0	0	0
TaBBI-D7	TraesCS3D02G035700	chr3D	3D-11	12884066	12885560	3	PF00228	3	-	RS/MS/RS	3	273	5.85	29390.1	OTHER	0.008578	-	-	T	0.768869	1.73102	1.78938	0	0	0	0	0	0	0	0	0	0	0	0	0	0	0	0	0	0	0	0
TaBBI-A8-1	TraesCS3A02G045600	chr3A	3A-2	24525863	24526778	2	PF00228	1	MI-II	RV	1	123	5.38	12832.6	SP(Sec/SPI)	0.97045	21	+	F	4.02356	4.25174	4.21398	0	0	0	0	0.220433	0	0	0	0	0	0	3.88917	1.13527	0.84981	0.548827	-2.35754	0.573498	0.236137	0	0
TaBBI-A8-2	TraesCS3A02G045700	chr3A	3A-3	24537872	24538540	2	PF00228	1	MI-II	RV	0	131	5.2	13579.5	SP(Sec/SPI)	0.984222	27	+	T	0	0	0	0	0	0	0	0	0	0	0	0	0	0	0	0	0	0	0	0	0	0	0
TaBBI-B8	TraesCS3B02G038400	chr3B	3B-12	18518020	18518971	2	PF00228	1	MI-II	RV	1	123	6.27	12995.1	SP(Sec/SPI)	0.984916	21	+	F	4.32985	4.45866	4.37325	0	0	0	0.0793686	0	0	0	0	0	0	2.52709	2.74032	0	0	-2.58598	0	0	0	0	0
TaBBI-D8	TraesCS3D02G035600	chr3D	3D-10	12879233	12880124	2	PF00228	1	MI-II	RV	1	133	5.05	13735.6	SP(Sec/SPI)	0.989248	21	+	F	3.85819	3.36895	3.37024	0	0	0	0	0	0	0	0	0	0	0.151119	2.89081	0	0	0	0	0	0	0	0
TaBBI-A9	TraesCS3A02G046600	chr3A	3A-10	24786661	24787626	2	PF00228	2	MI-IV	KS/KS	2	232	4.79	24909.5	SP(Sec/SPI)	0.988106	24	+	F	0.724714	1.04664	1.22038	0	0	0	0.156655	0.852223	0	0	0	0	0	0.246154	3.84893	0	0	0	0	0	-0.660558	0	0
TaBBI-B9-1	TraesCS3B02G036200	chr3B	3B-1	17788586	17789611	2	PF00228	2	MI-IV	KS/KS	2	235	4.78	25091.5	SP(Sec/SPI)	0.95228	24	+	F	3.07975	3.33098	3.17491	0	0	0	1.4354	1.8136	0	0	0	0	0	1.12931	4.72132	0	0	0	0	0	0	0	0
TaBBI-B9-2	TraesCS3B02G036700	chr3B	3B-4	17974582	17975037	1	PF00228	1	MI-II	KS	1	152	4.7	16482.4	OTHER	0.009235	-	-	T	0	0	0	0	0	0	0	0	0	0	0	0	0	0	2.9401	0	-0.0262171	-2.36079	0	0	0.427873	0	0
TaBBI-D9	TraesCS3D02G033400	chr3D	3D-2	12357794	12358771	2	PF00228	2	MI-IV	KS/KS	2	237	4.55	25448.7	SP(Sec/SPI)	0.971822	24	+	F	1.06193	1.86724	1.85252	0	0	0	1.28115	1.71333	0	0	0	0	0	1.3694	3.85984	0	0	0	0	0	0.694775	0	0
TaBBI-A10	TraesCS3A02G046200	chr3A	3A-6	24683048	24684141	2	PF00228	2	MI-IV	RS/RS	2	202	4.94	21521.7	SP(Sec/SPI)	0.994132	21	+	F	0	0	0	7.19386	1.36739	0	4.72382	2.50342	0	0	0	0	0	0	0	-1.13905	0	1.25707	-1.29597	-2.07253	1.39834	-2.10071	-1.56038
TaBBI-B10	TraesCS3B02G037300	chr3B	3B-8	18138555	18139706	2	PF00228	2	MI-IV	RS/DV	1	203	6.1	22160.4	SP(Sec/SPI)	0.993916	21	+	F	0	0	0	5.2858	0	0	2.49695	0	0	0	0	0	0	0	0	-1.56377	0	1.00596	-1.39867	0	0	-1.48284	-3.23978
TaBBI-B11	TraesCS3B02G037600	chr3B	3B-10	18252872	18253297	1	PF00228	1	MI-II	GA	1	142	5.67	15390.6	OTHER	0.003239	-	-	T	0	0	0	0	0	0	0	0	0	0	0	0	3.97569	0	0	0	0	-0.565744	0	0	0	0	0
TaBBI-D11	TraesCS3D02G035300	chr3D	3D-9	12819496	12820367	2	PF00228	2	MI-IV	GW/GE	1	168	4.81	17546.2	SP(Sec/SPI)	0.994111	19	+	F	0	0	0	0	0	0	0	0	0	0	0	0	0	0	0	0	0	-0.0507253	0	0	0	0	0
TaBBI-B12-1	TraesCS1B02G025900	chr1B	1B-2	12738008	12738798	2	PF00228	1	MI-I	RS	1	97	8.67	9863.45	SP(Sec/SPI)	0.999793	25	+	F	6.92885	5.4942	5.6797	2.79321	0	0	4.28089	3.74243	0	0	0	0	0	0	0	0	0	0	0	0	0	0	0
TaBBI-B12-2	TraesCS1B02G025400	chr1B	1B-1	12387552	12388175	2	PF00228	1	MI-I	RS	1	97	8.82	9999.65	SP(Sec/SPI)	0.999715	25	+	F	3.90421	2.65695	2.89925	0	0	0	0	0	0	0	0	0	0	0	0	0	0	-0.880849	0	0	0	0	0
TaBBI-B12-3	TraesCS1B02G026700	chr1B	1B-4	12975409	12976118	2	PF00228	1	MI-I	RS	1	97	8.82	9997.67	SP(Sec/SPI)	0.99965	25	+	F	6.90246	5.72799	5.61647	2.52803	0	0	3.84025	3.76254	0	0	0	0	0	0	0	0	0	0.683807	0	0	0	0	0
TaBBI-B12-4	TraesCS1B02G027800	chr1B	1B-5	13447836	13448543	2	PF00228	1	MI-I	RS	1	97	8.82	9919.56	SP(Sec/SPI)	0.999785	25	+	F	3.61835	3.13159	3.11954	0.169039	0	0	0.600811	0	0	0	0	0	0	0	0	0	0	0	0	0	0	0	0
TaBBI-A13-1	TraesCS3A02G046000	chr3A	3A-4	24611605	24612579	2	PF00228	2	MI-IV	RS/RS	2	178	8.02	18938.2	SP(Sec/SPI)	0.997033	25	+	F	6.17306	4.9812	4.94773	7.26614	6.03765	4.16367	6.2847	7.16295	1.36529	4.42603	2.84506	4.12377	5.04537	4.53594	8.65127	2.08921	5.35985	0.331129	0.4598	-0.272114	-0.706648	1.43422	-2.04596
TaBBI-A13-2	TraesCS3A02G046100	chr3A	3A-5	24678221	24679061	2	PF00228	2	MI-IV	RS/KS	2	174	5.81	18559.7	SP(Sec/SPI)	0.997211	25	+	F	6.85253	6.4161	6.19699	7.83898	4.7256	2.41425	6.69433	6.30389	0	2.71553	2.92162	2.5225	4.62153	1.27891	3.94013	2.82991	3.29452	0.13045	0.367104	-0.603377	-0.543825	1.6898	-2.64336
TaBBI-B13-1	TraesCS3B02G038700	chr3B	3B-14	18567582	18568459	2	PF00228	2	MI-IV	RS/RS	2	183	8.02	19431.5	SP(Sec/SPI)	0.97641	29	+	F	6.14857	5.22982	5.4567	6.46506	3.20881	0.75262	6.39897	5.79736	0	4.07358	3.93481	3.5369	3.93367	3.24578	4.71259	-0.0846559	3.45841	0.0320828	0.174054	-1.09145	-0.59849	0.621938	-0.300691
TaBBI-B13-2	TraesCS3B02G037400	chr3B	3B-9	18155735	18156633	2	PF00228	2	MI-IV	RS/RS	1	180	8.58	19147.5	SP(Sec/SPI)	0.976593	27	+	F	6.47708	5.48977	5.48269	5.92289	0	1.26308	4.27229	3.21026	0	0	1.70513	2.04968	3.32989	3.84421	2.12935	0	2.7657	0.236016	0	0	-0.102039	-0.54042	-1.04612
TaBBI-D13	TraesCS3D02G034200	chr3D	3D-8	12462717	12463585	2	PF00228	2	MI-IV	RS/KS	2	176	8.46	18642.8	SP(Sec/SPI)	0.992615	26	+	F	5.05797	4.88074	4.53896	7.44089	2.50072	2.36087	5.92872	5.46288	0	3.16328	3.18463	4.45087	5.35853	5.90115	8.51937	4.70284	3.64732	0.208345	0.0517041	-1.31308	-0.140114	3.20998	-1.47441
TaBBI-A14-1	TraesCS1A02G021400	chr1A	1A-2	10210714	10211293	2	PF00228	1	MI-I	KS	1	90	8.51	9257.87	SP(Sec/SPI)	0.999862	24	+	F	0	0	0	0	0	3.11772	0	0	1.57338	0	0	0.744532	0	0	0	2.79214	4.09706	1.7018	0.549421	0	1.48916	0	0
TaBBI-A14-2	TraesCS1A02G021000	chr1A	1A-1	10135659	10136038	2	PF00228	1	MI-I	KS	1	90	8.51	9255.86	SP(Sec/SPI)	0.999857	24	+	F	0	0	0	0	0	0	0	0	0	0	0	0	0	0	0	3.09843	3.18118	3.47252	1.79421	4.37216	2.46494	0	0
TaBBI-D14-1	TraesCS1D02G018700LC	chr1D	1D-2	8967253	8967765	2	PF00228	1	MI-I	KS	1	127	8.67	13152.3	SP(Sec/SPI)	0.999842	24	+	F	0	0	0	0	0	0.1048	0	0	0	0	0	0	0	0	0	0.62222	3.86473	1.79899	0	1.81636	2.05872	0	0
TaBBI-D14-2	TraesCS1D02G020600	chr1D	1D-1	8836433	8837400	2	PF00228	1	MI-I	KS	1	90	8.68	9256.89	SP(Sec/SPI)	0.999849	24	+	F	0	0	0	0	0	2.70454	0	0	0	0	0	0.387055	0	0	0	1.89606	5.51657	2.38758	2.13525	4.54145	2.7716	-0.468558	-0.801871
TaBBI-D15	TraesCS1D02G021400	chr1D	1D-3	9217396	9217915	2	PF00228	1	MI-I	RS	1	103	9.25	10851.8	SP(Sec/SPI)	0.99963	25	+	F	4.89546	4.08634	4.23638	0	0	0	1.85946	0.172782	0	0	0	0	0	0	0	0	0	0	0	0	0	0	0
TaBBI-D16	TraesCS1D02G021900	chr1D	1D-4	9364173	9364550	1	PF00228	1	MI-I	RS	1	126	8.61	13149.3	SP(Sec/SPI)	0.945381	25	+	F	5.70161	4.39908	4.46195	2.48731	0	0	0.416699	0	0	0	0	0	0	0	0	0	0	0	0	0	0	0	0
TaBBI-D17	TraesCS1D02G019800LC	chr1D	1D-5	9395230	9398982	3	PF00228	1	MI-I	GS	0	150	9.44	15715.4	OTHER	0.028326	-	-	T	0	0	0	0	0	0	0	0	0	0	0	0	0	0	0	0	0	0	0	0	0	0	0
TaBBI-D18	TraesCS1D02G020300LC	chr1D	1D-7	9664140	9664889	2	PF00228	1	MI-I	RS	1	143	9.73	14911.6	SP(Sec/SPI)	0.999837	25	+	F	0	0	0	2.01576	2.66688	0	7.19928	7.30665	0	6.56301	0.895143	0	0	3.07819	0	0	0	0.488692	0	0	0.417242	0	0
TaBBI-B19	TraesCS3B02G042700LC	chr3B	3B-2	17836594	17836860	1	PF00228	1	MI-II	MS	0	89	8.63	9460.18	OTHER	0.003682	-	-	T	0	0	0	0	0	0	0	0	0	0	0	0	0	0	0	0	0	-2.63085	0	0	0	0	0
TaBBI-B20	TraesCS3B02G037200	chr3B	3B-7	18126871	18128070	2	PF00228	2	MI-IV	ES/RS	0	201	5.17	21419.5	SP(Sec/SPI)	0.988153	26	+	T	0	0	0	0.814636	0	0	0.199263	1.70926	0	0	0	0	0	0	0	0	0	0.0041605	0	0	0	0	0
TaBBI-B21	TraesCS3B02G038300	chr3B	3B-11	18502465	18504541	4	PF00228	4	-	RS/RS/MS/RS	4	398	6.04	42906.7	SP(Sec/SPI)	0.996926	15	+	F	4.81362	5.62472	5.55145	0	0	0	1.56183	1.41805	0	0	0	0	0	0.696507	3.75513	0	0	0	0.0291584	0	0	0	0
TaBBI-D22	TraesCS3D02G025700	chr3D	3D-1	8851071	8851688	2	PF00228	1	MI-II	RS	1	183	8.84	19657.9	SP(Sec/SPI)	0.992256	22	+	F	3.35772	0	0	0	0	0	0	0	0	0	0	0	0	0.328426	0	0	-2.5822	-0.621622	0	0	2.78005	1.86771	0
TaBBI-D23	TraesCS3D02G033700	chr3D	3D-3	12420340	12420746	2	PF00228	1	MI-II	RS	1	106	8.05	11160	SP(Sec/SPI)	0.999049	26	+	F	6.78833	7.1778	6.83356	0	0.227939	0	3.648	4.03478	0	0	0.519385	0	0	0	1.52631	-2.3242	0	0.727097	2.74151	0.399991	-0.336961	0	0
TaBBI-D24	TraesCS3D02G035800	chr3D	3D-12	12887261	12887623	1	PF00228	1	MI-II	RS	1	119	5.56	12597.1	OTHER	0.004786	-	-	T	0	0	0	0	0	0	0	0	0	0	0	0	0	1.87725	5.51891	0	0	0.510747	0	0	0	0	0
TaBBI-D25	TraesCS3D02G034100	chr3D	3D-7	12456460	12457116	2	PF00228	1	MI-II	RS	0	113	7.45	11915.8	SP(Sec/SPI)	0.997966	27	+	T	0	0	0	0	0	0	0	0	1.10723	0	0	0	0	1.71292	0	-0.884199	0	0	0	-0.216395	0	0	0
-	TraesCS3A02G021500LC	chr3A	-	11751041	11751515	2	-	-	-	-	-	125	6.25	12945.8	SP(Sec/SPI)	0.996378	21	-	-	-	-	-	-	-	-	-	-	-	-	-	-	-	-	-
-	TraesCS3B02G036900	chr3B	-	17997840	17998052	2	-	-	-	-	-	104	6.78	11201	SP(Sec/SPI)	0.997602	25	-	-	-	-	-	-	-	-	-	-	-	-	-	-	-	-	-
-	TraesCS3B02G044000LC	chr3B	-	18490715	18490949	2	-	-	-	-	-	116	9.72	12375.4	SP(Sec/SPI)	0.978611	21	-	-	-	-	-	-	-	-	-	-	-	-	-	-	-	-	-
-	TraesCS3D02G013500LC	chr3D	-	5226658	5227390	2	-	-	-	-	-	149	6.86	15463.5	SP(Sec/SPI)	0.998251	22	-	-	-	-	-	-	-	-	-	-	-	-	-	-	-	-	-
-	TraesCS3D02G027700	chr3D	-	9441849	9443013	2	-	-	-	-	-	126	8.05	12884.8	SP(Sec/SPI)	0.994118	21	-	-	-	-	-	-	-	-	-	-	-	-	-	-	-	-	-

## Sheet: Table S2
		Predicted Sequence				Curated Sequence				Curation
Species	Gene ID	SP Prediction	Prediction Confidence	Predicted Cleavage Site	Protein Sequence	SP Prediction	Prediction Confidence	Predicted Cleavage Site	Protein Sequence
T. aestivum	TraesCS1D02G020300LC	OTHER	0.058952	-	MVTVALVYLSRDATPIRRRASRPPLGRTSSVYTAKQRTSPILAGMRPQALLAALVVVAVLAAALPLAHSQGATPSAWPCCDKCGSCTRSIPPLCTCMDMSPTGCNKACKTCAKPNSTLAGGDGFRCADRIANFCKRRCTPVA	SP(Sec/SPI)	0.999837	25	MRPQALLAALVVVAVLAAALPLAHSQGATPSAWPCCDKCGSCTRSIPPLCTCMDMSPTGCNKACKTCAKPNSTLAGGDGFRCADRIANFCKRRCTPVA	Removed 44 amino acids at N-terminus
T. aestivum	TraesCS1D02G018700LC	OTHER	0.169279	-	IASGISRLHSVPDIAKPKHELSPSKVNESQPAPILASMRTQVLLISLVVLAVVAALPLAQGQGASPWPCCDKCGVCTKSIPPQCRCQDVSPTGCNSACKSCVRSTAGFQCADSITNFCERRCTPAA	SP(Sec/SPI)	0.999842	24	MRTQVLLISLVVLAVVAALPLAQGQGASPWPCCDKCGVCTKSIPPQCRCQDVSPTGCNSACKSCVRSTAGFQCADSITNFCERRCTPAA	Removed 37 amino acids at N-terminus
T. aestivum	TraesCS3B02G042700LC	OTHER	0.003682	-	MAAAKKRPWKCCDKAFCTMSIPPICRCMDELFECPSTCKSCGPSMADAPRIVCQHQYVGDPGSYAGGGIAATRLLVVGNMSKSLRDLI	SP(Sec/SPI)	0.999391	29	MGMKR.MVPSILLMLALQAALIIADEAAMAAAKKRPWKCCDKAFCTMSIPPICRCMDELFECPSTCKSCGPSMADAPRIVCQHQYVGDPGSYAGGGIAATRLLVVGNMSKSLRDLI	Included 28 amino acids at N-terminus
T. aestivum	TraesCS3A02G049500LC	SP(Sec/SPI)	0.814883	33	QASSVSNAMGMKRCILPSILLMLSLEAALLVAGRPSVDGEVGAILLPSQGQGLAVADQQAAMAAPKRPWKCCDRARCTRSIPPICTCVDEAFECASTCKACVPSTRNPSLQVCEDQYVGD PGPICRPWECCDSAACTKTDPPTCRCGDEVERCAPTCKTCEPSTSDPSLNVCRDAYTGAIPPTCTPEAVAAGGN	SP(Sec/SPI)	0.987719	25	MGMKRCILPSILLMLSLEAALLVAGRPSVDGEVGAILLPSQGQGLAVADQQAAMAAPKRPWKCCDRARCTRSIPPICTCVDEAFECASTCKACVPSTRNPSLQVCEDQYVGDPGPICRPWECCDSAACTKTDPPTCRCGDEVERCAPTCKTCEPSTSDPSLNVCRDAYTGAIPPTCTPEAVAAGGN.	Removed 8 amino acids at N-terminus
T. aestivum	TraesCS4B02G487300LC	OTHER	0.165438	-	MVRRGYIYREKCDVNATRQKAVDQPAMTGRAAAILVFMLSLTAVALLVAADGVDVDTIRLPSDGGDGLATNKGGEEQTPHDKVVGALQAEKPWTCCNNTVCKESLPPVCLCLDKVKECAAACKLCESSGIDHVCNDWYRGDPGPMCA	SP(Sec/SPI)	0.993128	24	MTGRAAAILVFMLSLTAVALLVAADGVDVDTIRLPSDGGDGLATNKGGEEQTPHDKVVGALQAEKPWTCCNNTVCKESLPPVCLCLDKVKECAAACKLCESSGIDHVCNDWYRGDPGPMCA	Removed 26 amino acids at N-terminus
Ae. tauschii	AET3Gv20066000	OTHER	0.019449	-	PPDWSEEATYTGTNAMRTTHKHTYTPRANEAVTINRTAMKKGSSAAVLLMLSVAALLLVGAAVADDAIIRLHSDAGTGETRPWDCCDHPVCTKRSWCGCKDVVEQCFPACRSCKPAKRADESAPSGYMCRDAYHGSPGPKCML	SP(Sec/SPI)	0.998906	26	MKKGSSAAVLLMLSVAALLLVGAAVADDAIIRLHSDAGTGETRPWDCCDHPVCTKRSWCGCKDVVEQCFPACRSCKPAKRADESAPSGYMCRDAYHGSPGPKCML	Removed 38 amino acids at N-terminus
Ae. tauschii	AET3Gv20066700	SP(Sec/SPI)	0.50879	44	RLAAIASFTRTSKLTTHAMGMKRCIVPSILLMLALQSAALLVAGDVGAILLPSQGQVADEAAMAAKKRPWKCCDQAVCTRSIPPICRCMDQVFECPSTCKACGPSVGDPSRHVCQDQYVGDPGPICRPWECCDSPTCTKSNPPTCRCGDEVDKCAPTCKTCLPSRPRPSRRVCLDSYFGPFPPACTPKAVAAGGN	SP(Sec/SPI)	0.991087	26	MGMKRCIVPSILLMLALQSAALLVAGDVGAILLPSQGQVADEAAMAAKKRPWKCCDQAVCTRSIPPICRCMDQVFECPSTCKACGPSVGDPSRHVCQDQYVGDPGPICRPWECCDSPTCTKSNPPTCRCGDEVDKCAPTCKTCLPSRPRPSRRVCLDSYFGPFPPACTPKAVAAGGN	Removed 18 amino acids at N-terminus
Ae. tauschii	AET3Gv20066400.2	OTHER	0.012598	-	MATPRPWKCCDVTLCTRSIPPTCSCQDVVDNCAPTCEDCNGYVHPPRRVCLDRYTGDPGPRCTGAGTGGN	SP(Sec/SPI)	0.997853	27	MKRSSIPSILLMLSLGAALLVADDVGAILLPSQDKDQVAMATPRPWKCCDVTLCTRSIPPTCSCQDVVDNCAPTCEDCNGYVHPPRRVCLDRYTGDPGPRCTGAGTGGN	Included 39 amino acids at N-terminus
Ae. tauschii	AET3Gv20066100.2	OTHER	0.004756	-	MASSCVHEETDLSFAEQAAMAAPKRPWKCCDRARCTRSIPPICTCMDEAFECASTCKACVPSTRNPSLQVCQDQFVGDPGPICRPWECCDSAACTKTDPPTCRCGDEVEQCAPTCKTCEPSTSDPSLNVCKDAYTGAIPPTCTPPEALAAGGN	SP(Sec/SPI)	0.991531	25	MKMKRCIVPSILLMLSLEAALLVAGRPSVDGEVGAILLPSQGQAMAAPKRPWKCCDRARCTRSIPPICTCMDEAFECASTCKACVPSTRNPSLQVCQDQFVGDPGPICRPWECCDSAACTKTDPPTCRCGDEVEQCAPTCKTCEPSTSDPSLNVCKDAYTGAIPPTCTPPEALAAGGN	Included 43 amino acids at N-terminus
H. vulgare	HORVU3Hr1G004060	SP(Sec/SPI)	0.997644	34	ANKPGTGMKMKRCIAASILLMLALLVAGHPSVTADDVGTILLPSKGKDQVVMEAPRPWKCCDVTSCTKSDPPACTCEDVVDSCAATCKLCRPLSPPRCVCLDQYTGEPGPKCTEVDVAGGGN	SP(Sec/SPI)	0.999728	27	MKMKRCIAASILLMLALLVAGHPSVTADDVGTILLPSKGKDQVVMEAPRPWKCCDVTSCTKSDPPACTCEDVVDSCAATCKLCRPLSPPRCVCLDQYTGEPGPKCTEVDVAGGGN	Removed 7 amino acids at N-terminus
H. vulgare	HORVU3Hr1G004070	SP(Sec/SPI)	0.950378	27	PKLADRPVAMRRCIAAVLLVLSLQALAAGRLSAAIADDHVDTIRLPSNGLADEVATEKGAETKRPWKCCNSPLCSRSIPPRCRCMDAVEQCDEACTRCDASKSDPSKRICNDRYHGWPGPNCTHPDPDDVSSGLGVSDGHQETVAVAITEEARPWGWCCDRPLCTRSVPPTCRCLDNVDRCASTCKRCVVSIFDPTEHSCDDQHQGDPGPRCSSTMADRNGDISSGVAARPQAETATVVETVFSEEMSAVDGKKPRP	SP(Sec/SPI)	0.995042	18	MRRCIAAVLLVLSLQALAAGRLSAAIADDHVDTIRLPSNGLADEVATEKGAETKRPWKCCNSPLCSRSIPPRCRCMDAVEQCDEACTRCDASKSDPSKRICNDRYHGWPGPNCTHPDPDDVSSGLGVSDGHQETVAVAITEEARPWGWCCDRPLCTRSVPPTCRCLDNVDRCASTCKRCVVSIFDPTEHSCDDQHQGDPGPRCSSTMADRNGDISSGVAARPQAETATVVETVFSEEMSAVDGKKPRP	Removed 9 amino acids at N-terminus
H. vulgare	HORVU4Hr1G077300	OTHER	0.337249	-	RRGYWLHIQGEMGRERTPQHHHLAKQKAVNQPAMARRAAAILVLMLSLPAAALLVSADGADADTILLPSDGGDGLAATPPDIVVAPTVSAAGGALEAERPWACCNGTVCKESFPPICRCLDEVKECAAACKLCEPSGINHTCNDWYFGDPGPKCA	SP(Sec/SPI)	0.99067	25	MARRAAAILVLMLSLPAAALLVSADGADADTILLPSDGGDGLAATPPDIVVAPTVSAAGGALEAERPWACCNGTVCKESFPPICRCLDEVKECAAACKLCEPSGINHTCNDWYFGDPGPKCA	Removed 33 amino acids at N-termius
T. aestivum	TraesCS1D02G019800LC	OTHER	0.028326	-	MWYPWPLLHSNIAAAKSTATQTTIIGLFIGPGSCNHMSSVKPSTRSPHPKLTSPRSLQNSTRPQVLLAGLAVLAVLAAALPLARATLCCDKCGICTGSLPPQCRCMDTSPTGCNLACKTC AKSTVGGRDSFQCKDFITNFCKTRSTKAA	N-terminal signal peptide truncation
T. aestivum	TraesCS3B02G042700LC	OTHER	0.003682	-	MAAAKKRPWKCCDKAFCTMSIPPICRCMDELFECPSTCKSCGPSMADAPRIVCQHQYVGDPGSYAGGGIAATRLLVVGNMSKSLRDLI	N-terminal signal peptide truncation
T. aestivum	TraesCS3D02G035800	OTHER	0.004786	-	MHATVRLNSRSKE-TGSS-LACHGRCHAGIPDEASMALTGAREKLGGEERPWECCDRTICTRSMPPLCLCLDQVERCAAACKRCEPADSDRSLYVCRDQYFGDPGPSCTDGDAVAAAGGN	N-terminal signal peptide truncation
T. aestivum	TraesCS3A02G049400LC	OTHER	0.010677	-	MCRCMDKVEQCAATCKKCEPATSDSSRRVCNDWYHGFPGAKCTAGGN	N-terminal signal peptide truncation
T. aestivum	TraesCS3B02G037600	OTHER	0.003239	-	MAMGGRRPWKCCDQPICRGWKYPVCECADEVDECAPTCHSCVPSKANATRKVCEDTYIGKAGPGCTEKPWKCCDEPFCSGADPPTCHCADEVEQCAPTCKTCLPALLHPWTRHMCFDFFHGFPGPQCRYLAAADDAAGGGY	N-terminal signal peptide truncation
T. aestivum	TraesCS3D02G035700	OTHER	0.008578	-	MNPGLADEVATEIGAEKRRPWKCCDSPLCSRSIPPRCRCMDAVEHCDEACTRCEASQSDSSKHVCNDRYHGWPGPNCTDPDDIPSGPGVSGPPVVSQATEAGEETSVVGGEEKPRPWKCC DEAICTMSFPPICFCRDRVKKCAKTCNKCDKDESDASRHVCGDSYFGWPGPRCTNPDDGHVPSGPGVSGPPVVGQEAAVSEEIAVDGEKPRPWKCCDQTLCTRSAPPTCFCHDKVKKCAKTCKNCLKDESGTSLRVCGDPYFGWPGAKCHKI	N-terminal signal peptide truncation
T. aestivum	TraesCS3B02G036700	OTHER	0.009235	-	MPPTCRCLDEVEECAAACKRCEPSGFNPAFHVCNDQYHGDPGPTCAKEERPWTCCDRTVCTKSFPPTCRCLDEVAECAPTCKRCEPFGINPNRHVCNDQYHGDPGPKCGKDDDDDDTSGS PSLAAATQMQLLAAGFSHLVVYPESLDVCVY	N-terminal signal peptide truncation
T. urartu	TRIUR3_24756	SP(Sec/SPI)	0.999474	21	VLLATLALLGILATALPLAHSQGATLCCNKCGAVCSRSFPPQCTRMDASPSGCNLACKTCAKSTVTGRDGFQCKDLVTNFCKNRCTKAA	N-terminal signal peptide truncation
H. vulgare	HORVU3Hr1G004300	OTHER	0.010524	-	PPTCRCLDEVEECAPACKRCEPSGINPNRHVCNDQYHGDPGPTCAKEERPWACCNSTVCTKSFPPTCRCLDEVEECAPACKRCEPSGINPNCHVCNDQYHGDPGPTCAKEERPWACCNSTVCTKSFPPTCRCLDEVEECAHTCKRCELSGINPNRHVCNDQYHGDPGPTCAKEGRPWTCCNSTVCTKSFPPTCRCLDEVEECAPACKHCESSGISPNRHVCNDQYHGDPGPTCAKEERPWACCNSTVCTKSFPPTCRCLDEVAECAPACKRCEPIGINPKIHVCNDQYHGDPGPRCGKDDDDVPAGSASLA	N-terminal signal peptide truncation
H. vulgare	HORVU3Hr1G003980	OTHER	0.002375	-	MAAAKKRPWKCCDEPFCTRSFPPICTCMDQVFKCPKTCKSCGPSAADPSRRICQDQYIGDPGPICRPWKCCDKPTCTKSNPPTCRCGDEVDKCAPTCKTCLPSRSRPSRRVCIDSYFGAFPPPCTPREAVAAGGK	N-terminal signal peptide truncation
Ae. tauschii	AET1Gv20049900	OTHER	0.098829	-	MCSSLVTLVRCLDAGATPSAWPCCDKCGSCTRSIPPLCTCMDMSPTGCNKACKTCAKPNSTLAGGDGFRCADRIANFCKRRCTPVA	N-terminal signal peptide truncation
Ae. tauschii	AET3Gv20065500	OTHER	0.010534	-	MPPTCRCLDEVEECAPACKACEPSGFNPAFHVCNDQYHGDPGPTCGKEERPWTCCDRTVCTKSMPPTCRCLDEVEECAPACKRCEPFGINPNRHVCNDQYHGDPGPTCGKDDDDDDHPSGSPSLAAATQMQLLLVSLILLLFIQSP	N-terminal signal peptide truncation
Ae. tauschii	AET1Gv20049800	OTHER	0.002495	-	MPSAWPCCDECGTCTRMIPPRCTCMDVSPSGCHPACKNCVQTTLGGRDVFWCMLRIENFCKRRCTPARMVS	N-terminal signal peptide truncation
Ae. tauschii	AET3Gv20052000	OTHER	0.008846	-	MDEFFECPSTCKACRPSIHGPSRHVCQDQYVGDPGPICRPWECCDLPSCTRSYPPTCRCMDEVDKCAPTCKSCLPSRSRPSRRVCIDSYFGPFPPACTPKVVAAGGN	N-terminal signal peptide truncation
T.dicoccoides	TRIDC3Av2G010700	OTHER	0.011362		MLSLVAAGRPSTSTAADDVGTILLPSEGIGQAGMMATAKKKAEEEERPWKCCDFALCTRSFPPMCRCMDKVEQCAATCEKCEPATSDSSQRVCNDWYHGFPGPMCSEPVATAKKGEEEERPWKCCDLALCTRSFPPMCRCVDKVEQCAATCKKCEPATSDSSRRVCNDWYHGFPGAKCTAGGN*	N-terminal signal peptide truncation
T.dicoccoides	TRIDC3Bv2G010520	OTHER	0.003783		MAGKKRPWKCCDQAVCTKSIPPFCRCMDQVFECPSTCKACGSSTGDPSRRVCEDQYVGDPGPICRPWECCDSPVCTKSNPPTCRCGDEVDKCAPTCKTCLSSRPRPSRRVCIDSYFGPFPPACTPKAVAAGGN*	N-terminal signal peptide truncation
T.dicoccoides	TRIDC3Bv2G010530	OTHER	0.285377		MLALEAAVLVAGHPSAMAVTNDEGTILLPSEGKDQVGTAAASRPWDCCDNTICTRSLPPICICLDEVDECASTCMACVPSVSNPFPAVAAEKNGAEEEKPWECCDMPLCTRSYPPMCRCVDEVEQCAATCNSCGVSILNPFRRVCNDWYNGFPGRRCTEAAGSGGNN*	N-terminal signal peptide truncation
T.dicoccoides	TRIDC3Bv2G010640	OTHER	0.003409		MAAAKKRPWKCCDKAFCTMSIPPICRCMDELFECPSTCKSCGPSMADAPRIVCQDQYVGDPGSYAGGGIAATRLLVVGNTSKSLRDLI*	N-terminal signal peptide truncation
T.dicoccoides	TRIDC3Bv2G010920	OTHER	0.018778		MRMCTCPYLLAGSDVHSLRDPSIGVTRLHILLPADGFKRTSKLGKHAMKMKRCIVPSILLMFSLEAALLVAGRTSAADEVGAILLPSQGQEEAAMAAAKKRPWKCCDQAVCTRSIPPICSCMDQVFDCPSTCKSCGPSMADPSRHVCQDQYVGDPGPICRPWECCDSPTCTRSNPPTCRCGDEVDKCAPTCKTCLPSRSRPSRRVCIDSYFGPFPPACTPSEAVAAGGN*	N-terminal signal peptide truncation

## Sheet: Table S3
Gene Name	Alternative Name	Protein ID	Pfam Domain	HMMscan e Value for the Best Domain	IWGSC RefSeq v1.1 Gene ID	Protein Sequence (UniProt)	Complete Sequence (Ensembl Plant)	Reference
IBB1	I-2B	P09863	PF00228	1.6e-12	TraesCS3A02G046000	AAKKRPWKCCDQAVCTRSIPPICRCMDQVFECPSTCKACGPSVGDPSRRVCQDQYV	MGMKRCVVPSILLMLALQAALLVAGDVDAILLPSQGQGAHEAAMAAKKRPWKCCDQAVCTRSIPPICRCMDQVFECPSTCKACGPSVGDPSRRVCQDQYVGDPGPICRPWDCCDLPLCTRSNPPTCQCMDEVDKCAPTCKTCLPSRSRPSLRVCIDRYFGPFPPACTPSEAVAAGGN	Odani S, Koide T, Ono T. Wheat germ trypsin inhibitors. isolation and structural characterization of single-headed and double-headed inhibitors of the bowman-birk type. J Biochem. 1986;100:975–83. doi:10.1093/oxfordjournals.jbchem.a121810.
IBB2	II-4	P09864	PF00228	2.6e-11	TraesCS3B02G036400	ATRPWKCCDRAICTKSFPPMCRCMDMVEQCAATCKKCGPATSDSSRRVCEDXY	MKMSCIVRSILLLLSLEAALLVAAGRPSTATGTDNVGAILLPSEGKGQAGTVATRPWKCCDRAFCTKSFPPMCRCMDMVEQCAATCKKCEPATSDSSRRVCNYWYHGFPGPKCTEAEGARHEYDHQVTVAAAKKWEEEEMPWKCCDFPLCTLSYPPTCRCMDEAVATAKKKKAEGEEERPWKCCDMALCTRSFPPMCRCMDKVEQCASNCKSCDPASPDSSRRVCNDWYHGFPGAKCTAGGN	Odani S, Koide T, Ono T. Wheat germ trypsin inhibitors. isolation and structural characterization of single-headed and double-headed inhibitors of the bowman-birk type. J Biochem. 1986;100:975–83. doi:10.1093/oxfordjournals.jbchem.a121810.
IBB3	WTI	P81713	PF00228	3.7e-12	TraesCS1B02G025900	EEAMPSAWPCCDECGTCTRMIPPRCTCMDVSPSGCHPACKNCVQTTLGGRDVFWCMLRIENFCKRRCTPAR	MRPQVLLAALAVVVILTAALPLAHGQGATPSASPCCNNCGTCTRSIPPRCTCMDASPSGCNPACKTCDKSTVAGQDSFQCKDRVANFCQRSCTKAA	Poerio E, Caporale C, Carrano L, Caruso C, Vacca F, Buonocore V. The amino acid sequence and reactive site of a single-headed trypsin inhibitor from wheat endosperm. J Protein Chem. 1994;13:187–94. doi:10.1007/BF01891977.
wali3	-	AAA50848	-	-	TraesCS1D02G265900	MKSSTLLVILILQAVLVMGILSQANAEFPKCCDNCRFFSGAVVCDDAGPKCRDGCVNCRVVQTSPKKTFRCADARADDGTPCKPCKKH	MKSSTLLVILILQAVLVMGILSQANAEFPKCCDNCRFFSGAVVCDDAGPKCRDGCVNCRVVQTSPKKTFRCADARADDGTPCKPCKKH	Snowden KC, Richards KD, Gardner RC. Aluminum-Induced Genes (Induction by Toxic Metals, Low Calcium, and Wounding and Pattern of Expression in Root Tips). Plant Physiol. 1995;107:341 LP – 348. doi:10.1104/pp.107.2.341.
wali5	-	AAA50850	-	-	TraesCS1D02G265800	MKGTKLAAILILQAVLVMGLLSHVNADFFPKCCNNCRSFSGVDVCDDAHPKCPQGCSACRVVSTSPEMWRCADMKSTVDGTCGGPCKKY	MKGTKLAAILILQAVLVMGLLSHVNADFFPKCCNNCRSFSGVDVCDDAHPKCPQGCSACRVVSTSPEMWRCADMKSTVDGTCGGPCKKY	Snowden KC, Richards KD, Gardner RC. Aluminum-Induced Genes (Induction by Toxic Metals, Low Calcium, and Wounding and Pattern of Expression in Root Tips). Plant Physiol. 1995;107:341 LP – 348. doi:10.1104/pp.107.2.341.
wali6	-	AAC37417	-	-	TraesCS1B02G276900	MKSSTLVAILILQAVLVMGILSQANAEFPKCCDNCRFFSGAVVCDDAGPKCRDGCANCRVVETSPKKTFRCADARGDDGTPCPPCKKY	MKSSTLVAILILQAVLVMGILSQANAEFPKCCDNCRFFSGAVVCDDAGPKCRDGCANCRVVETSPKKTFRCADARGDDGTPCPPCKKY	Richards KD, Snowden KC, Gardner RC. Wali6 and wali7. Genes induced by aluminum in wheat (Triticum aestivum L.) roots. Plant Physiol. 1994;105:1455–6. doi:10.1104/pp.105.4.1455.

## Sheet: Table S4
Category number	Homoeologous group (A:B:D)	Number of groups	Number of genes	% of genes
Homoeologous group 1 chromosomes
1	1:1:1	1	3	0.2
2	0:4:0	1	4	0.267
3	2:0:2	1	4	0.267
4	Singletons	4	4	0.266
-	Total	7	15	1
Homoeologous group 3 chromosomes
1	1:1:1	4	12	0.333
2	n:1:1/1:n:1/1:1:n	2	8	0.222
3	1:1:0/1:0:1/0:1:1	2	4	0.111
4	2:2:1	1	5	0.139
5	Singletons	7	7	0.195
-	Total	16	36	1
Homoeologous group 4 chromosomes
1	1:1:1	1	3	1
Homoeologous group 5 chromosomes
1	1:1:1	1	3	1

## Sheet: Table S5
Species	Gene Number	Alternative Name	Reference	Gene ID	Chromosome	Start	End	Model Type	Protein Length (Amino Acids)	Pfam Domain	Domain Number	Genome Assembly	Genome Assembly Source	Gene ID Converter
O. sativa	OsBBI1	2-3	Qu, L.J et al. Molecular Cloning and Functional Analysis of a Novel Type of Bowman-Birk Inhibitor Gene Family in Rice. Plant Physiol. 2003, 133, 560–570, doi:10.1104/pp.103.024810.	Os01g0123900	Chr1	1339139	1338229	MI-V	194	PF00228	1	Oryza sativa ssp japonica cv. MSUv7	IRGSP-1.0	LOC_Os01g03310
O. sativa	OsBBI2	2-4	Qu, L.J et al. Molecular Cloning and Functional Analysis of a Novel Type of Bowman-Birk Inhibitor Gene Family in Rice. Plant Physiol. 2003, 133, 560–570, doi:10.1104/pp.103.024810.	Os01g0124000	Chr1	1342277	1341319	MI-V	187	PF00228	2	Oryza sativa ssp japonica cv. MSUv7	IRGSP-1.0	LOC_Os01g03320
O. sativa	OsBBI3	3-3	Qu, L.J et al. Molecular Cloning and Functional Analysis of a Novel Type of Bowman-Birk Inhibitor Gene Family in Rice. Plant Physiol. 2003, 133, 560–570, doi:10.1104/pp.103.024810.	Os01g0124100	Chr1	1346419	1344557	MI-VI	260	PF00228	3	Oryza sativa ssp japonica cv.	IRGSP-1.0	LOC_Os01g03330
O. sativa	OsBBI4	3-1	Qu, L.J et al. Molecular Cloning and Functional Analysis of a Novel Type of Bowman-Birk Inhibitor Gene Family in Rice. Plant Physiol. 2003, 133, 560–570, doi:10.1104/pp.103.024810.	Os01g0124200	Chr1	1348786	1347567	MI-VI	252	PF00228	3	Oryza sativa ssp japonica cv. MSUv7	IRGSP-1.0	LOC_Os01g03340
O. sativa	OsBBI5	3-2	Qu, L.J et al. Molecular Cloning and Functional Analysis of a Novel Type of Bowman-Birk Inhibitor Gene Family in Rice. Plant Physiol. 2003, 133, 560–570, doi:10.1104/pp.103.024810.	Os01g0124401	Chr1	1354802	1353629	MI-VI	255	PF00228	3	Oryza sativa ssp japonica cv. MSUv7	IRGSP-1.0	LOC_Os01g03360
O. sativa	OsBBI6	2-1	Qu, L.J et al. Molecular Cloning and Functional Analysis of a Novel Type of Bowman-Birk Inhibitor Gene Family in Rice. Plant Physiol. 2003, 133, 560–570, doi:10.1104/pp.103.024810.	Os01g0124600	Chr1	1364303	1363516	MI-V	191	PF00228	2	Oryza sativa ssp japonica cv.	IRGSP-1.0	LOC_Os01g03380
O. sativa	OsBBI7	2-2	Qu, L.J et al. Molecular Cloning and Functional Analysis of a Novel Type of Bowman-Birk Inhibitor Gene Family in Rice. Plant Physiol. 2003, 133, 560–570, doi:10.1104/pp.103.024810.	Os01g0124650	Chr1	1366503	1365508	MI-V	186	PF00228	1	Oryza sativa ssp japonica cv. MSUv7	IRGSP-1.0	LOC_Os01g03390
O. sativa	OsBBI8	2-0	Qu, L.J et al. Molecular Cloning and Functional Analysis of a Novel Type of Bowman-Birk Inhibitor Gene Family in Rice. Plant Physiol. 2003, 133, 560–570, doi:10.1104/pp.103.024810.	Os01g0127600	Chr1	1515837	1516832	MI-V	180	PF00228	2	Oryza sativa ssp japonica cv. MSUv7	IRGSP-1.0	LOC_Os01g03680
O. sativa	OsBBI9	Oswip1-1	Qu, L.J et al. Molecular Cloning and Functional Analysis of a Novel Type of Bowman-Birk Inhibitor Gene Family in Rice. Plant Physiol. 2003, 133, 560–570, doi:10.1104/pp.103.024810.	Os01g0131900	Chr1	1758730	1757812	MI-III	118	PF00228	1	Oryza sativa ssp japonica cv.	IRGSP-1.0	LOC_Os01g04040
O. sativa	OsBBI10	Oswip1-2	Qu, L.J et al. Molecular Cloning and Functional Analysis of a Novel Type of Bowman-Birk Inhibitor Gene Family in Rice. Plant Physiol. 2003, 133, 560–570, doi:10.1104/pp.103.024810.	Os01g0132000	Chr1	1761135	1760140	MI-III	101	PF00228	1	Oryza sativa ssp japonica cv. MSUv7	IRGSP-1.0	LOC_Os01g04050
O. sativa	OsBBI11	-	-	Os03g0823400	Chr3	34568087	34566988	MI-I	128	PF00228	1	Oryza sativa ssp japonica cv. MSUv7	IRGSP-1.0	LOC_Os03g60840
Z. mays	ZmBBI1	-	-	Zm00001d003304	Chr2	39495747	39501353	MI-V	216	PF00228	2	Zea_mays.B73_RefGen_v4	MaizeGDB	-
Z. mays	ZmBBI2	-	-	Zm00001d003306	Chr2	39642637	39646176	MI-V	179	PF00228	1	Zea_mays.B73_RefGen_v4	MaizeGDB	-
Z. mays	ZmBBI3	-	-	Zm00001d040026	Chr3	23368023	23372702	MI-IV	196	PF00228	2	Zea_mays.B73_RefGen_v4	MaizeGDB	-
Z. mays	ZmBBI4	-	-	Zm00001d040027	Chr3	23375988	23379734	MI-III	89	PF00228	1	Zea_mays.B73_RefGen_v4	MaizeGDB	-
Z. mays	ZmBBI5	-	-	Zm00001d040028	Chr3	23431956	23435726	MI-III	89	PF00228	1	Zea_mays.B73_RefGen_v4	MaizeGDB	-
Z. mays	ZmBBI6	-	-	Zm00001d040029	Chr3	23585031	23588732	MI-III	89	PF00228	1	Zea_mays.B73_RefGen_v4	MaizeGDB	-
Z. mays	ZmBBI7	-	-	Zm00001d008548	Chr8	12670227	12673898	MI-IV	102	PF00228	1	Zea_mays.B73_RefGen_v4	MaizeGDB	-
B. distachyon	BdBBI1	-	-	BRADI1g03510	Chr1	2334328	2336188	MI-I	135	PF00228	1	Brachypodium distachyon_v3.0	Ensembl Plants	-
B. distachyon	BdBBI2	Bdi4	James, A.M. et al., Evidence for ancient origins of bowman-birk inhibitors from Selaginella moellendorffii. Plant Cell 2017, 29, 461–473, doi:10.1105/tpc.16.00831.	BRADI1g50670	Chr1	49400094	49400814	MI-II	112	PF00228	1	Brachypodium distachyon_v3.0	Ensembl Plants	-
B. distachyon	BdBBI3	Bdi1	James, A.M. et al., Evidence for ancient origins of bowman-birk inhibitors from Selaginella moellendorffii. Plant Cell 2017, 29, 461–473, doi:10.1105/tpc.16.00831.	BRADI2g01910	Chr2	1308475	1309724	MI-IV	241	PF00228	2	Brachypodium distachyon_v3.0	Ensembl Plants	-
B. distachyon	BdBBI4	Bdi2	James, A.M. et al., Evidence for ancient origins of bowman-birk inhibitors from Selaginella moellendorffii. Plant Cell 2017, 29, 461–473, doi:10.1105/tpc.16.00831.	BRADI2g01920	Chr2	1311341	1312639	MI-IV	201	PF00228	2	Brachypodium distachyon_v3.0	Ensembl Plants	-
B. distachyon	BdBBI5	Bdi3	James, A.M. et al., Evidence for ancient origins of bowman-birk inhibitors from Selaginella moellendorffii. Plant Cell 2017, 29, 461–473, doi:10.1105/tpc.16.00831.	BRADI2g01927	Chr2	1314255	1315379	MI-IV	195	PF00228	2	Brachypodium distachyon_v3.0	Ensembl Plants	-
B. distachyon	BdBBI6	Bdi5	James, A.M. et al., Evidence for ancient origins of bowman-birk inhibitors from Selaginella moellendorffii. Plant Cell 2017, 29, 461–473, doi:10.1105/tpc.16.00831.	BRADI3g22860	Chr3	22150824	22153246	-	156	PF00228	1	Brachypodium distachyon_v3.0	Ensembl Plants	-
H. vulgare	HvBBI1	-	-	HORVU1Hr1G007480	Chr1H	15304943	15305722	MI-I	92	PF00228	1	Hordeum vulgare_IBSC_v2	Ensembl Plants	-
H. vulgare	HvBBI2	-	-	HORVU3Hr1G003980	Chr3H	10787564	10788709	MI-IV	135	PF00228	2	Hordeum vulgare_IBSC_v2	Ensembl Plants	-
H. vulgare	HvBBI3	-	-	HORVU3Hr1G004060	Chr3H	10907420	10908140	MI-II	122	PF00228	1	Hordeum vulgare_IBSC_v2	Ensembl Plants	-
H. vulgare	HvBBI4	-	-	HORVU3Hr1G004070	Chr3H	10915808	10916979	MI-IV	257	PF00228	2	Hordeum vulgare_IBSC_v2	Ensembl Plants	-
H. vulgare	HvBBI5	-	-	HORVU3Hr1G004140	Chr3H	11038741	11039881	MI-IV	179	PF00228	2	Hordeum vulgare_IBSC_v2	Ensembl Plants	-
H. vulgare	HvBBI6	-	-	HORVU3Hr1G004190	Chr3H	11129395	11130326	MI-II	102	PF00228	1	Hordeum vulgare_IBSC_v2	Ensembl Plants	-
H. vulgare	HvBBI7	-	-	HORVU3Hr1G004210	Chr3H	11134363	11135320	MI-II	127	PF00228	1	Hordeum vulgare_IBSC_v2	Ensembl Plants	-
H. vulgare	HvBBI8	-	-	HORVU3Hr1G004230	Chr3H	11175277	11176536	MI-II	127	PF00228	1	Hordeum vulgare_IBSC_v2	Ensembl Plants	-
H. vulgare	HvBBI9	-	-	HORVU3Hr1G004250	Chr3H	11177840	11178344	MI-II	105	PF00228	2	Hordeum vulgare_IBSC_v2	Ensembl Plants	-
H. vulgare	HvBBI10	-	-	HORVU3Hr1G004280	Chr3H	11206206	11206788	MI-IV	272	PF00228	2	Hordeum vulgare_IBSC_v2	Ensembl Plants	-
H. vulgare	HvBBI11	-	-	HORVU3Hr1G004290	Chr3H	11208928	11209396	MI-II	127	PF00228	1	Hordeum vulgare_IBSC_v2	Ensembl Plants	-
H. vulgare	HvBBI12	-	-	HORVU3Hr1G004300	Chr3H	11239818	11240752	-	311	PF00228	5	Hordeum vulgare_IBSC_v2	Ensembl Plants	-
H. vulgare	HvBBI13	-	-	HORVU4Hr1G077300	Chr4H	603787515	603788247	MI-II	155	PF00228	1	Hordeum vulgare_IBSC_v2	Ensembl Plants	-
H. vulgare	HvBBI14	-	-	HORVU5Hr1G068510	Chr5H	517805530	517806920	-	92	PF00228	1	Hordeum vulgare_IBSC_v2	Ensembl Plants	-
H. vulgare	HvBBI15	-	-	HORVU5Hr1G114230	Chr5H	643422893	64342376	MI-I	137	PF00228	1	Hordeum vulgare_IBSC_v2	Ensembl Plants	-
H. vulgare	HvBBI16	-	-	HORVU6Hr1G014600	Chr6H	31016690	31017479	MI-I	89	PF00228	1	Hordeum vulgare_IBSC_v2	Ensembl Plants	-
Ae. tauschii	AetBBI1	-	-	AET1Gv20045700	Chr1D	10171168	10171815	-	89	PF00228	1	Aet_v4.0	Ensembl Plants	-
Ae. tauschii	AetBBI2	-	-	AET1Gv20047000	Chr1D	10506844	10507623	-	102	PF00228	1	Aet_v4.0	Ensembl Plants	-
Ae. tauschii	AetBBI3	-	-	AET1Gv20048100	Chr1D	10656206	10656902	-	96	PF00228	1	Aet_v4.0	Ensembl Plants	-
Ae. tauschii	AetBBI4	-	-	AET1Gv20048400	Chr1D	10676252	10677460	-	92	PF00228	1	Aet_v4.0	Ensembl Plants	-
Ae. tauschii	AetBBI5	-	-	AET1Gv20049800	Chr1D	10954881	10955936	-	71	PF00228	1	Aet_v4.0	Ensembl Plants	-
Ae. tauschii	AetBBI6	-	-	AET1Gv20049900	Chr1D	10963520	10965117	-	86	PF00228	1	Aet_v4.0	Ensembl Plants	-
Ae. tauschii	AetBBI7	-	-	AET3Gv20052000	Chr3D	8925919	8926820	-	107	PF00228	2	Aet_v4.0	Ensembl Plants	-
Ae. tauschii	AetBBI8	-	-	AET3Gv20065500	Chr3D	12380608	12381737	-	146	PF00228	2	Aet_v4.0	Ensembl Plants	-
Ae. tauschii	AetBBI9	-	-	AET3Gv20066000	Chr3D	12468794	12469570	-	143	PF00228	1	Aet_v4.0	Ensembl Plants	-
Ae. tauschii	AetBBI10	-	-	AET3Gv20066100	Chr3D	12488574	12489645	-	153	PF00228	2	Aet_v4.0	Ensembl Plants	-
Ae. tauschii	AetBBI11	-	-	AET3Gv20066400	Chr3D	12498672	12499868	-	70	PF00228	1	Aet_v4.0	Ensembl Plants	-
Ae. tauschii	AetBBI12	-	-	AET3Gv20066500	Chr3D	12523327	12524610	-	217	PF00228	1	Aet_v4.0	Ensembl Plants	-
Ae. tauschii	AetBBI13	-	-	AET3Gv20066700	Chr3D	12532071	12533030	-	195	PF00228	2	Aet_v4.0	Ensembl Plants	-
Ae. tauschii	AetBBI14	-	-	AET3Gv20068700	Chr3D	12951118	12953509	-	308	PF00228	3	Aet_v4.0	Ensembl Plants	-
Ae. tauschii	AetBBI15	-	-	AET3Gv20068800	Chr3D	12954421	12955353	-	132	PF00228	1	Aet_v4.0	Ensembl Plants	-
Ae. tauschii	AetBBI16	-	-	AET4Gv20722400	Chr4D	474280908	474283877	-	128	PF00228	1	Aet_v4.0	Ensembl Plants	-
Ae. tauschii	AetBBI17	-	-	AET5Gv21117800	Chr5D	540042722	540043946	-	141	PF00228	1	Aet_v4.0	Ensembl Plants	-
T. urartu	TuBBI1	-	-	TRIUR3_00396	scaffold5266	21862	24544	-	119	PF00228	1	ASM34745v1	Ensembl Plants	-
T. urartu	TuBBI2	-	-	TRIUR3_00397	scaffold5266	28908	29534	-	176	PF00228	2	ASM34745v1	Ensembl Plants	-
T. urartu	TuBBI3	-	-	TRIUR3_00398	scaffold5266	83130	88273	-	250	PF00228	3	ASM34745v1	Ensembl Plants	-
T. urartu	TuBBI4	-	-	TRIUR3_05134	scaffold91171	40621	41889	-	89	PF00228	1	ASM34745v1	Ensembl Plants	-
T. urartu	TuBBI5	-	-	TRIUR3_07182	scaffold133917	1594	2258	-	182	PF00228	2	ASM34745v1	Ensembl Plants	-
T. urartu	TuBBI6	-	-	TRIUR3_07183	scaffold133917	3395	3814	-	106	PF00228	1	ASM34745v1	Ensembl Plants	-
T. urartu	TuBBI7	-	-	TRIUR3_07185	scaffold133917	16620	24940	-	591	PF00228	2	ASM34745v1	Ensembl Plants	-
T. urartu	TuBBI8	-	-	TRIUR3_07778	scaffold156182	8867	9292	-	141	PF00228	1	ASM34745v1	Ensembl Plants	-
T. urartu	TuBBI9	-	-	TRIUR3_08867	scaffold43363	51137	55840	-	288	PF00228	2	ASM34745v1	Ensembl Plants	-
T. urartu	TuBBI10	-	-	TRIUR3_15019	scaffold95358	34645	35029	-	89	PF00228	1	ASM34745v1	Ensembl Plants	-
T. urartu	TuBBI11	-	-	TRIUR3_24756	scaffold23533	2812	3161	-	89	PF00228	1	ASM34745v1	Ensembl Plants	-
T. urartu	TuBBI12	-	-	TRIUR3_28795	C167350165	2246	3138	-	217	PF00228	2	ASM34745v1	Ensembl Plants	-
T. dicoccoides	TtBBI1	-	-	TRIDC1Av2G003630	Chr1A	9209756	9210140	-	90	PF00228	1	WEWseqv2	WEWseq	-
T. dicoccoides	TtBBI2	-	-	TRIDC1Av2G003750	Chr1A	9487469	9488048	-	90	PF00228	1	WEWseqv2	WEWseq	-
T. dicoccoides	TtBBI3	-	-	TRIDC3Av2G010600	Chr3A	23588446	23589338	-	218	PF00228	2	WEWseqv2	WEWseq	-
T. dicoccoides	TtBBI4	-	-	TRIDC3Av2G010660	Chr3A	23692212	23741156	-	165	PF00228	2	WEWseqv2	WEWseq	-
T. dicoccoides	TtBBI5	-	-	TRIDC3Av2G010680	Chr3A	23745616	23746317	-	202	PF00228	2	WEWseqv2	WEWseq	-
T. dicoccoides	TtBBI6	-	-	TRIDC3Av2G010700	Chr3A	23809119	23814289	-	184	PF00228	2	WEWseqv2	WEWseq	-
T. dicoccoides	TtBBI7	-	-	TRIDC3Av2G010760	Chr3A	23845247	23852088	-	234	PF00228	2	WEWseqv2	WEWseq	-
T. dicoccoides	TtBBI8	-	-	TRIDC3Bv2G010500	Chr3B	20991788	20992473	-	132	PF00228	1	WEWseqv2	WEWseq	-
T. dicoccoides	TtBBI9	-	-	TRIDC3Bv2G010520	Chr3B	21076815	21124135	-	134	PF00228	2	WEWseqv2	WEWseq	-
T. dicoccoides	TtBBI10	-	-	TRIDC3Bv2G010530	Chr3B	21088423	21089167	-	168	PF00228	2	WEWseqv2	WEWseq	-
T. dicoccoides	TtBBI11	-	-	TRIDC3Bv2G010540	Chr3B	21096158	21178487	-	197	PF00228	2	WEWseqv2	WEWseq	-
T. dicoccoides	TtBBI12	-	-	TRIDC3Bv2G010560	Chr3B	21140339	21271730	-	191	PF00228	2	WEWseqv2	WEWseq	-
T. dicoccoides	TtBBI13	-	-	TRIDC3Bv2G010580	Chr3B	21182030	21182691	-	182	PF00228	2	WEWseqv2	WEWseq	-
T. dicoccoides	TtBBI14	-	-	TRIDC3Bv2G010620	Chr3B	21209981	21210739	-	214	PF00228	2	WEWseqv2	WEWseq	-
T. dicoccoides	TtBBI15	-	-	TRIDC3Bv2G010640	Chr3B	21299875	21300141	-	89	PF00228	1	WEWseqv2	WEWseq	-
T. dicoccoides	TtBBI16	-	-	TRIDC3Bv2G010710	Chr3B	21339428	21346198	-	234	PF00228	2	WEWseqv2	WEWseq	-
T. dicoccoides	TtBBI17	-	-	TRIDC3Bv2G010850	Chr3B	21587941	21589459	-	405	PF00228	4	WEWseqv2	WEWseq	-
T. dicoccoides	TtBBI18	-	-	TRIDC3Bv2G010860	Chr3B	21632577	21633048	-	123	PF00228	1	WEWseqv2	WEWseq	-
T. dicoccoides	TtBBI19	-	-	TRIDC3Bv2G010900	Chr3B	21677797	21678654	-	220	PF00228	2	WEWseqv2	WEWseq	-
T. dicoccoides	TtBBI20	-	-	TRIDC3Bv2G010920	Chr3B	21686475	21687278	-	230	PF00228	2	WEWseqv2	WEWseq	-
T. dicoccoides	TtBBI21	-	-	TRIDC5Av2G231170	Chr5A	648458015	648458532	-	139	PF00228	1	WEWseqv2	WEWseq	-
T. dicoccoides	TtBBI22	-	-	TRIDC5Bv2G207390	Chr5B	665293012	665293544	-	139	PF00228	1	WEWseqv2	WEWseq	-
T. dicoccoides	TtBBI23	-	-	TRIDCUv2G007850	ChrUn	25242087	25242471	-	90	PF00228	1	WEWseqv2	WEWseq	-

## Sheet: Table S6
Triticum aestivum			Progenitors
IWGSC v1.1 Protein ID	Chromosome	Number	T. urartu	Ae. tauschii	T. dicoccoides
TraesCS1A02G021000	chr1A	1A-1	TRIUR3_15019		TRIDC1Av2G003630
TraesCS1A02G021400	chr1A	1A-2	TRIUR3_05134		TRIDC1Av2G003750
TraesCS1A02G022000	chr1A	1A-3	TRIUR3_24756
TraesCS3A02G045500	chr3A	3A-1	TRIUR3_28795		TRIDC3Av2G010600
TraesCS3A02G045600	chr3A	3A-2
TraesCS3A02G045700	chr3A	3A-3
TraesCS3A02G046000	chr3A	3A-4	TRIUR3_08867		TRIDC3Av2G010660
TraesCS3A02G046100	chr3A	3A-5	TRIUR3_00396
TraesCS3A02G046200	chr3A	3A-6	TRIUR3_00397		TRIDC3Av2G010680
TraesCS3A02G046300	chr3A	3A-8	TRIUR3_00398
TraesCS3A02G046600	chr3A	3A-10	TRIUR3_07185		TRIDC3Av2G010760
TraesCS3A02G049400LC	chr3A	3A-7
TraesCS3A02G049500LC	chr3A	3A-9	TRIUR3_07182
TraesCS4A02G005700	chr4A	4A-1	TRIUR3_07778
TraesCS5A02G484800	chr5A	5A-1			TRIDC5Av2G231170
TraesCS1B02G025400	chr1B	1B-1
TraesCS1B02G025900	chr1B	1B-2
TraesCS1B02G026000	chr1B	1B-3
TraesCS1B02G026700	chr1B	1B-4
TraesCS1B02G027800	chr1B	1B-5
TraesCS3B02G036200	chr3B	3B-1			TRIDC3Bv2G010710
TraesCS3B02G036400	chr3B	3B-3
TraesCS3B02G036700	chr3B	3B-4			TRIDC3Bv2G010620
TraesCS3B02G037000	chr3B	3B-5			TRIDC3Bv2G010580
TraesCS3B02G037100	chr3B	3B-6
TraesCS3B02G037200	chr3B	3B-7
TraesCS3B02G037300	chr3B	3B-8
TraesCS3B02G037400	chr3B	3B-9			TRIDC3Bv2G010920
TraesCS3B02G037600	chr3B	3B-10
TraesCS3B02G038300	chr3B	3B-11			TRIDC3Bv2G010850
TraesCS3B02G038400	chr3B	3B-12			TRIDC3Bv2G010860
TraesCS3B02G038600	chr3B	3B-13			TRIDC3Bv2G010900
TraesCS3B02G038700	chr3B	3B-14			TRIDC3Bv2G010520
TraesCS3B02G042700LC	chr3B	3B-2			TRIDC3Bv2G010640
TraesCS4B02G487300LC	chr4B	4B-1
TraesCS5B02G498100	chr5B	5B-1			TRIDC5Bv2G207390
TraesCS1D02G018700LC	chr1D	1D-2
TraesCS1D02G019800LC	chr1D	1D-5
TraesCS1D02G020300LC	chr1D	1D-7		AET1Gv20049900, AET1Gv20049800
TraesCS1D02G020600	chr1D	1D-1		AET1Gv20045700
TraesCS1D02G021400	chr1D	1D-3		AET1Gv20047000
TraesCS1D02G021900	chr1D	1D-4		AET1Gv20048100
TraesCS1D02G022000	chr1D	1D-6		AET1Gv20048400
TraesCS3D02G025700	chr3D	3D-1		AET3Gv20052000
TraesCS3D02G033400	chr3D	3D-2		AET3Gv20065500
TraesCS3D02G033700	chr3D	3D-3		AET3Gv20066000
TraesCS3D02G033800	chr3D	3D-4		AET3Gv20066100
TraesCS3D02G033900	chr3D	3D-5		AET3Gv20066400
TraesCS3D02G034000	chr3D	3D-6		AET3Gv20066500
TraesCS3D02G034100	chr3D	3D-7
TraesCS3D02G034200	chr3D	3D-8		AET3Gv20066700
TraesCS3D02G035300	chr3D	3D-9
TraesCS3D02G035600	chr3D	3D-10
TraesCS3D02G035700	chr3D	3D-11		AET3Gv20068700
TraesCS3D02G035800	chr3D	3D-12		AET3Gv20068800
TraesCS4D02G298300	chr4D	4D-1		AET4Gv20722400
TraesCS5D02G498300	chr5D	5D-1		AET5Gv21117800
Ungrouped			TRIUR3_07183		TRIDC3Av2G010700
					TRIDC3Bv2G010500
					TRIDC3Bv2G010530
					TRIDC3Bv2G010540
					TRIDC3Bv2G010560

## Sheet: Table S7
Variety	Gene ID	Chromosome	Start	End	Projection in Chinese Spring
Jagger	TraesJAG1A01G029300	chr1A	10106360	10106739	TraesCS1A02G021000
Jagger	TraesJAG1A01G029700	chr1A	10150253	10150840	TraesCS1A02G021400
Jagger	TraesJAG1A01G031400	chr1A	11369376	11374430	TraesCS1A02G022000
Jagger	TraesJAG1B01G027000	Chr1B	13824526	13824902	TraesCS1B02G025400
Jagger	TraesJAG1B01G027900	Chr1B	14206042	14206423	TraesCS1B02G025900
Jagger	TraesJAG1B01G028000	Chr1B	14234052	14234416	TraesCS1B02G026000
Jagger	TraesJAG1B01G028600	Chr1B	14455734	14456110	TraesCS1B02G026700
Jagger	TraesJAG1B01G030500	Chr1B	15208160	15208542	TraesCS1B02G027800
Jagger	TraesJAG1D01G021000	chr1D	6670840	6671428	TraesCS1D02G020600
Jagger	TraesJAG1D01G021400	chr1D	6800695	6801096	TraesCS1D02G018700LC
Jagger	TraesJAG1D01G021900	chr1D	7051209	7051604	TraesCS1D02G021400
Jagger	TraesJAG1D01G022400	chr1D	7197604	7197981	TraesCS1D02G021900
Jagger	JA_1D-1	chr1D	7199766	7201189	-
Jagger	JA_1D-2	chr1D	7227919	7229369	-
Jagger	TraesJAG1D01G022500	chr1D	7233607	7233964	TraesCS1D02G022000
Jagger	JA_1D-3	chr1D	7488584	7489094	-
Jagger	JA_1D-4	chr1D	7498165	7498675	TraesCS1D02G020300LC
Jagger	JA_3A-1	chr3A	21777503	21778135	-
Jagger	TraesJAG3A01G053200	chr3A	21801203	21802095	TraesCS3A02G045500
Jagger	TraesJAG3A01G053300	chr3A	21817066	21817517	TraesCS3A02G045600
Jagger	TraesJAG3A01G053400	chr3A	21828924	21829436	TraesCS3A02G045700
Jagger	TraesJAG3A01G053700	chr3A	21900811	21901424	TraesCS3A02G046000
Jagger	TraesJAG3A01G053800	chr3A	21970465	21971082	TraesCS3A02G046100
Jagger	TraesJAG3A01G053900	chr3A	21975435	21976136	TraesCS3A02G046200
Jagger	TraesJAG3A01G054100	chr3A	22051516	22051961	TraesCS3A02G046300
Jagger	TraesJAG3A01G054300	chr3A	22062050	22062711	TraesCS3A02G049500LC
Jagger	JA_3A-2	chr3A	22079968	22080321	-
Jagger	TraesJAG3A01G054500	chr3A	22089076	22089845	TraesCS3A02G046600
Jagger	TraesJAG3B01G051600	chr3B	23112069	23112851	TraesCS3B02G036200
Jagger	TraesJAG3B01G051800	chr3B	23176306	23177212	TraesCS3B02G036400
Jagger	TraesJAG3B01G052100	chr3B	23279464	23279919	TraesCS3B02G036700
Jagger	TraesJAG3B01G052400	chr3B	23306573	23307234	TraesCS3B02G037000
Jagger	TraesJAG3B01G052500	chr3B	23310778	23311226	TraesCS3B02G037100
Jagger	TraesJAG3B01G052600	chr3B	23419754	23421144	TraesCS3B02G037200
Jagger	TraesJAG3B01G052700	chr3B	23431697	23432414	TraesCS3B02G037300
Jagger	TraesJAG3B01G052800	chr3B	23448973	23449600	TraesCS3B02G037400
Jagger	TraesJAG3B01G053000	chr3B	23547029	23547454	TraesCS3B02G037600
Jagger	TraesJAG3B01G053900	chr3B	23854391	23855889	TraesCS3B02G038300
Jagger	TraesJAG3B01G054000	chr3B	23869902	23870373	TraesCS3B02G038400
Jagger	TraesJAG3B01G054200	chr3B	23914735	23915595	TraesCS3B02G038600
Jagger	TraesJAG3B01G054300	chr3B	23922990	23923652	TraesCS3B02G038700
Jagger	TraesJAG3D01G020800	chr3D	7117702	7118319	TraesCS3D02G025700
Jagger	TraesJAG3D01G032900	chr3D	11345926	11346703	TraesCS3D02G033400
Jagger	TraesJAG3D01G033200	chr3D	11408640	11409046	TraesCS3D02G033700
Jagger	TraesJAG3D01G033300	chr3D	11410046	11410674	TraesCS3D02G033800
Jagger	TraesJAG3D01G033400	chr3D	11420586	11421010	TraesCS3D02G033900
Jagger	TraesJAG3D01G033500	chr3D	11442667	11443386	TraesCS3D02G034000
Jagger	TraesJAG3D01G033600	chr3D	11444956	11445377	TraesCS3D02G034100
Jagger	TraesJAG3D01G033700	chr3D	11451150	11451773	TraesCS3D02G034200
Jagger	JA_3D-1	chr3D	11676789	11676989	-
Jagger	TraesJAG3D01G035000	chr3D	11796302	11796937	TraesCS3D02G035300
Jagger	TraesJAG3D01G035400	chr3D	11856007	11856523	TraesCS3D02G035600
Jagger	TraesJAG3D01G035500	chr3D	11861003	11861983	TraesCS3D02G035700
Jagger	TraesJAG3D01G035600	chr3D	11863983	11864345	TraesCS3D02G035800
Jagger	TraesJAG4A01G000600	chr4A	522238	522636	TraesCS4A02G005700
Jagger	JA_4B	chr4B	585624758	585625221	TraesCS4B02G487300LC
Jagger	TraesJAG4D01G317400	chr4D	470352540	470353012	TraesCS4D02G298300
Jagger	TraesJAG5A01G512700	chr5A	657828445	657828962	TraesCS5A02G484800
Jagger	TraesJAG5B01G532500	chr5B	656030174	656030734	TraesCS5B02G498100
Jagger	TraesJAG5D01G537700	chr5D	533232843	533233391	TraesCS5D02G498300
Julius	TraesJUL1A01G012100	chr1A	4204403	4204782	TraesCS1A02G021000
Julius	TraesJUL1A01G011700	chr1A	4160443	4161030	TraesCS1A02G021400
Julius	TraesJUL1A01G011100	chr1A	3754776	3759830	TraesCS1A02G022000
Julius	TraesJUL1B01G026000_1	Chr1B	12522196	12522572	TraesCS1B02G025400
Julius	JU_1B	Chr1B	12670819	12671029	-
Julius	TraesJUL1B01G027400	Chr1B	12974959	12975335	TraesCS1B02G025900
Julius	TraesJUL1B01G025200	Chr1B	12270376	12270742	TraesCS1B02G026000
Julius	TraesJUL1B01G026000_2	Chr1B	12522196	12522572	TraesCS1B02G026700
Julius	TraesJUL1B01G025100	Chr1B	12259801	12270742	TraesCS1B02G027800
Julius	TraesJUL1D01G025200	chr1D	8312689	8313277	TraesCS1D02G020600
Julius	TraesJUL1D01G025600	chr1D	8444725	8445126	TraesCS1D02G018700LC
Julius	TraesJUL1D01G026100	chr1D	8694253	8694648	TraesCS1D02G021400
Julius	TraesJUL1D01G026600	chr1D	8837480	8837857	TraesCS1D02G021900
Julius	JU_1D-1	chr1D	8839642	8841065	-
Julius	JU_1D-2	chr1D	8867415	8868865	-
Julius	TraesJUL1D01G026700	chr1D	8872678	8873035	TraesCS1D02G022000
Julius	JU_1D-3	chr1D	9129939	9130449	-
Julius	JU_1D-4	chr1D	9139724	9140234	TraesCS1D02G020300LC
Julius	TraesJUL3A01G051000	chr3A	21537401	21538293	TraesCS3A02G045500
Julius	TraesJUL3A01G051100	chr3A	21553264	21553715	TraesCS3A02G045600
Julius	TraesJUL3A01G051200	chr3A	21565065	21565577	TraesCS3A02G045700
Julius	TraesJUL3A01G051500	chr3A	21632400	21633013	TraesCS3A02G046000
Julius	TraesJUL3A01G051600	chr3A	21701811	21702428	TraesCS3A02G046100
Julius	TraesJUL3A01G051700	chr3A	21706781	21707482	TraesCS3A02G046200
Julius	TraesJUL3A01G051900	chr3A	21780600	21781045	TraesCS3A02G046300
Julius	TraesJUL3A01G052100	chr3A	21791179	21791840	TraesCS3A02G049500LC
Julius	JU_3A-1	chr3A	21809192	21809503	-
Julius	TraesJUL3A01G052300	chr3A	21818674	21819437	TraesCS3A02G046600
Julius	TraesJUL3B01G046800	chr3B	19935538	19936320	TraesCS3B02G036200
Julius	TraesJUL3B01G047000	chr3B	20009458	20010398	TraesCS3B02G036400
Julius	TraesJUL3B01G047300	chr3B	20123359	20123814	TraesCS3B02G036700
Julius	TraesJUL3B01G047600	chr3B	20163730	20164391	TraesCS3B02G037000
Julius	TraesJUL3B01G047700	chr3B	20167929	20168377	TraesCS3B02G037100
Julius	JU_3B-1	chr3B	20185311	20185820	-
Julius	JU_3B-2	chr3B	20189595	20190558	-
Julius	JU_3B-3	chr3B	20247265	20247552	-
Julius	TraesJUL3B01G048900	chr3B	20432255	20433767	TraesCS3B02G038300
Julius	TraesJUL3B01G049000	chr3B	20489343	20489814	TraesCS3B02G038400
Julius	TraesJUL3B01G049200	chr3B	20532502	20533359	TraesCS3B02G038600
Julius	TraesJUL3B01G049300	chr3B	20540799	20541461	TraesCS3B02G038700
Julius	TraesJUL3D01G031500	chr3D	9794463	9792646	TraesCS3D02G025700
Julius	TraesJUL3D01G040600	chr3D	13290092	13290869	TraesCS3D02G033400
Julius	TraesJUL3D01G040900	chr3D	13356367	13356773	TraesCS3D02G033700
Julius	TraesJUL3D01G041000	chr3D	13357773	13358401	TraesCS3D02G033800
Julius	TraesJUL3D01G041100	chr3D	13367944	13368368	TraesCS3D02G033900
Julius	TraesJUL3D01G041200	chr3D	13396971	13397690	TraesCS3D02G034000
Julius	TraesJUL3D01G041300	chr3D	13399260	13399681	TraesCS3D02G034100
Julius	TraesJUL3D01G041400	chr3D	13405454	13406077	TraesCS3D02G034200
Julius	JU_3D-1	chr3D	13638820	13638620	-
Julius	TraesJUL3D01G042600	chr3D	13755084	13755719	TraesCS3D02G035300
Julius	TraesJUL3D01G043000	chr3D	13813927	13814443	TraesCS3D02G035600
Julius	TraesJUL3D01G043100	chr3D	13818923	13819903	TraesCS3D02G035700
Julius	TraesJUL3D01G043200	chr3D	13821903	13822265	TraesCS3D02G035800
Julius	TraesJUL4A01G006600	chr4A	3442856	3443254	TraesCS4A02G005700
Julius	JU_4B	chr4B	581914946	581915409	TraesCS4B02G487300LC
Julius	TraesJUL4D01G316200	chr4D	470839324	470839796	TraesCS4D02G298300
Julius	TraesJUL5A01G507900	chr5A	653633696	653634213	TraesCS5A02G484800
Julius	TraesJUL5B01G537200	chr5B	674553801	674554361	TraesCS5B02G498100
Julius	TraesJUL5D01G541200	chr5D	537752738	537753286	TraesCS5D02G498300
Landmark	TraesLDM1A01G026400	chr1A	10478082	10479350	TraesCS1A02G021400
Landmark	TraesLDM1A01G027600	chr1A	10992163	11021706	TraesCS1A02G022000
Landmark	TraesLDM1B01G023700	Chr1B	10431180	10431556	TraesCS1B02G025400
Landmark	TraesLDM1B01G024600	Chr1B	10774379	10774755	TraesCS1B02G026700
Landmark	TraesLDM1B01G025500	Chr1B	10999160	10999542	TraesCS1B02G027800
Landmark	TraesLDM1D01G026000	chr1D	10121675	10122263	TraesCS1D02G020600
Landmark	TraesLDM1D01G026400	chr1D	10253504	10253905	TraesCS1D02G018700LC
Landmark	TraesLDM1D01G027000	chr1D	10503854	10504249	TraesCS1D02G021400
Landmark	TraesLDM1D01G027600	chr1D	10649206	10649583	TraesCS1D02G021900
Landmark	LA_1D-1	chr1D	10651368	10652791	-
Landmark	LA_1D-2	chr1D	10678851	10679361	-
Landmark	TraesLDM1D01G027700	chr1D	10679798	10684809	TraesCS1D02G019800LC
Landmark	TraesLDM1D01G027800	chr1D	10684452	10684809	TraesCS1D02G022000
Landmark	LA_1D-3	chr1D	10878925	10879435	-
Landmark	LA_1D-4	chr1D	10888506	10889016	TraesCS1D02G020300LC
Landmark	TraesLDM3A01G047700	chr3A	20650282	20651174	TraesCS3A02G045500
Landmark	TraesLDM3A01G047800	chr3A	20666145	20666596	TraesCS3A02G045600
Landmark	TraesLDM3A01G047900	chr3A	20677952	20678464	TraesCS3A02G045700
Landmark	TraesLDM3A01G048200	chr3A	20754826	20755439	TraesCS3A02G046000
Landmark	TraesLDM3A01G048300	chr3A	20824076	20824693	TraesCS3A02G046100
Landmark	TraesLDM3A01G048400	chr3A	20829448	20830149	TraesCS3A02G046200
Landmark	LA_3A-1	chr3A	20891267	20892345	-
Landmark	TraesLDM3A01G048600	chr3A	20898177	20898622	TraesCS3A02G046300
Landmark	TraesLDM3A01G048800	chr3A	20908685	20909346	TraesCS3A02G049500LC
Landmark	LA_3A-2	chr3A	20926698	20927009	-
Landmark	TraesLDM3A01G049000	chr3A	20936930	20937693	TraesCS3A02G046600
Landmark	TraesLDM3B01G051300	chr3B	22185406	22186068	TraesCS3B02G038700
Landmark	TraesLDM3B01G051400	chr3B	22193900	22194757	TraesCS3B02G038600
Landmark	TraesLDM3B01G051600	chr3B	22238087	22238558	TraesCS3B02G038400
Landmark	TraesLDM3B01G051700	chr3B	22295546	22297058	TraesCS3B02G038300
Landmark	LA_3B-1	chr3B	22500614	22500327	-
Landmark	LA_3B-2	chr3B	22558043	22559140	-
Landmark	TraesLDM3B01G052700	chr3B	22563115	22563867	TraesCS3B02G037300
Landmark	LA_3B-3	chr3B	22563620	22563111	-
Landmark	TraesLDM3B01G052900	chr3B	22575328	22575776	TraesCS3B02G037100
Landmark	TraesLDM3B01G053000	chr3B	22588684	22589345	TraesCS3B02G037000
Landmark	TraesLDM3B01G053300	chr3B	22617235	22617690	TraesCS3B02G036700
Landmark	TraesLDM3B01G053500	chr3B	22668222	22669241	TraesCS3B02G036400
Landmark	TraesLDM3B01G053800	chr3B	22748240	22749022	TraesCS3B02G036200
Landmark	TraesLDM3D01G032000	chr3D	9496720	9494903	TraesCS3D02G025700
Landmark	TraesLDM3D01G041100	chr3D	13006616	13007393	TraesCS3D02G033400
Landmark	TraesLDM3D01G041400	chr3D	13068228	13068634	TraesCS3D02G033700
Landmark	TraesLDM3D01G041500	chr3D	13069634	13070262	TraesCS3D02G033800
Landmark	TraesLDM3D01G041600	chr3D	13080354	13080778	TraesCS3D02G033900
Landmark	TraesLDM3D01G041700	chr3D	13115466	13116185	TraesCS3D02G034000
Landmark	TraesLDM3D01G041800	chr3D	13117755	13118176	TraesCS3D02G034100
Landmark	TraesLDM3D01G041900	chr3D	13123949	13124572	TraesCS3D02G034200
Landmark	LA_3D-1	chr3D	13348886	13348686	-
Landmark	TraesLDM3D01G043100	chr3D	13472162	13472797	TraesCS3D02G035300
Landmark	TraesLDM3D01G043500	chr3D	13531643	13532159	TraesCS3D02G035600
Landmark	TraesLDM3D01G043600	chr3D	13536639	13537619	TraesCS3D02G035700
Landmark	TraesLDM3D01G043700	chr3D	13539619	13539981	TraesCS3D02G035800
Landmark	TraesLDM4A01G005800	chr4A	3424333	3424731	TraesCS4A02G005700
Landmark	LA_4B	chr4B	600680777	600681240	TraesCS4B02G487300LC
Landmark	TraesLDM4D01G315700	chr4D	470681778	470682250	TraesCS4D02G298300
Landmark	TraesLDM5A01G510800	chr5A	657063436	657063953	TraesCS5A02G484800
Landmark	TraesLDM5B01G536200	chr5B	661785057	661785617	TraesCS5B02G498100
Landmark	TraesLDM5D01G536300	chr5D	533177145	533177693	TraesCS5D02G498300
Mace	TraesMAC1A01G024300	chr1A	8888915	8889294	TraesCS1A02G021000
Mace	TraesMAC1A01G024700	chr1A	8932400	8932987	TraesCS1A02G021400
Mace	TraesMAC1A01G025300	chr1A	9329498	9334552	TraesCS1A02G022000
Mace	MA_1B	chr1B	14593871	14594381	-
Mace	TraesMAC1B01G025700	chr1B	14640415	14640779	TraesCS1B02G026000
Mace	TraesMAC1B01G026200	chr1B	14849826	14850210	TraesCS1B02G026700
Mace	TraesMAC1B01G026300	chr1B	14849826	14850210	TraesCS1B02G027800
Mace	TraesMAC1D01G027100	chr1D	9061535	9062123	TraesCS1D02G020600
Mace	TraesMAC1D01G027500	chr1D	9191174	9191575	TraesCS1D02G018700LC
Mace	TraesMAC1D01G028100	chr1D	9439894	9440289	TraesCS1D02G021400
Mace	TraesMAC1D01G028800	chr1D	9582281	9582658	TraesCS1D02G021900
Mace	MA_1D-1	chr1D	7217420	7217930	-
Mace	MA_1D-2	chr1D	9584441	9585864	-
Mace	TraesMAC1D01G028900	chr1D	9617578	9617935	TraesCS1D02G022000
Mace	MA_1D-3	chr1D	9612139	9613589	-
Mace	MA_1D-4	chr1D	9613086	9616641	TraesCS1D02G020300LC
Mace	TraesMAC3A01G043400	chr3A	16920212	16921104	TraesCS3A02G045500
Mace	TraesMAC3A01G043500	chr3A	16936009	16936460	TraesCS3A02G045600
Mace	TraesMAC3A01G043600	chr3A	16947507	16948019	TraesCS3A02G045700
Mace	TraesMAC3A01G043900	chr3A	17017633	17018246	TraesCS3A02G046000
Mace	TraesMAC3A01G044000	chr3A	17077404	17078021	TraesCS3A02G046100
Mace	TraesMAC3A01G044100	chr3A	17082374	17083075	TraesCS3A02G046200
Mace	TraesMAC3A01G044300	chr3A	17154766	17155211	TraesCS3A02G046300
Mace	TraesMAC3A01G044500	chr3A	17164912	17165573	TraesCS3A02G049500LC
Mace	MA_3A-1	chr3A	17182371	17183236	-
Mace	TraesMAC3A01G044700	chr3A	17192614	17193377	TraesCS3A02G046600
Mace	TraesMAC3B01G059700	chr3B	26454046	26454828	TraesCS3B02G036200
Mace	TraesMAC3B01G059900	chr3B	26528456	26529396	TraesCS3B02G036400_1
Mace	TraesMAC3B01G060100	chr3B	26571133	26571588	TraesCS3B02G036700
Mace	TraesMAC3B01G060400	chr3B	26598758	26599419	TraesCS3B02G037000
Mace	TraesMAC3B01G060500	chr3B	26602945	26603381	TraesCS3B02G037100
Mace	TraesMAC3B01G060600	chr3B	26609394	26610069	TraesCS3B02G036400_2
Mace	TraesMAC3B01G060700	chr3B	26627942	26628569	TraesCS3B02G037400
Mace	TraesMAC3B01G061000	chr3B	26733365	26733787	TraesCS3B02G037600
Mace	TraesMAC3B01G062000	chr3B	26908840	26910336	TraesCS3B02G038300
Mace	TraesMAC3B01G062100	chr3B	26914542	26915399	TraesCS3B02G038600
Mace	TraesMAC3B01G062200	chr3B	26923044	26923706	TraesCS3B02G038700
Mace	TraesMAC3D01G017400	chr3D	5112522	5110705	TraesCS3D02G025700
Mace	TraesMAC3D01G026500	chr3D	8557540	8558317	TraesCS3D02G033400
Mace	TraesMAC3D01G026800	chr3D	8618358	8618764	TraesCS3D02G033700
Mace	TraesMAC3D01G026900	chr3D	8619764	8620392	TraesCS3D02G033800
Mace	TraesMAC3D01G027000	chr3D	8629812	8630236	TraesCS3D02G033900
Mace	TraesMAC3D01G027100	chr3D	8651892	8652611	TraesCS3D02G034000
Mace	TraesMAC3D01G027200	chr3D	8654181	8654602	TraesCS3D02G034100
Mace	TraesMAC3D01G027300	chr3D	8660375	8660998	TraesCS3D02G034200
Mace	TraesMAC3D01G032000	chr3D	11067636	11067998	TraesCS3D02G035800
Mace	TraesMAC3D01G032100	chr3D	11069998	11070978	TraesCS3D02G035700
Mace	TraesMAC3D01G032200	chr3D	11075458	11075974	TraesCS3D02G035600
Mace	TraesMAC3D01G032700	chr3D	11134769	11135404	TraesCS3D02G035300
Mace	TraesMAC4A01G007700	chr4A	3695569	3695967	TraesCS4A02G005700
Mace	MA_4B	chr4B	582405655	582406118	TraesCS4B02G487300LC
Mace	TraesMAC4D01G318100	chr4D	467405433	467405905	TraesCS4D02G298300
Mace	TraesMAC5A01G509500	chr5A	647962285	647962802	TraesCS5A02G484800
Mace	TraesMAC5B01G534800	chr5B	645170295	645170855	TraesCS5B02G498100
Mace	TraesMAC5D01G538600	chr5D	530429216	530429764	TraesCS5D02G498300

## Sheet: Table S8
Triticum 4.0 ID	Gene Position			Duplicated IWGSC v1.1 Gene ID	Gene Structure and Features									Signal Peptide (SP)
	Chromosome	Start	End		Exon Number	Pfam Domain	Domain Number	Model	P1-P1` Motif	Number of Complete BBI Domain	Protein Length (Amino Acids)	pl	Molecular Weight	SP Prediction	Prediction Confidence	Predicted Cleavage Site
T4033720	chr3A	31398204	31398941	TraesCS3A02G046300	2	PF00228	1	MI-II	RS	1	118	5.15	12448.3	SP(Sec/SPI)	0.98762	30
T4042195	chr3B	560777632	560778751	TraesCS5B02G498100	2	PF00228	1	MI-I	KS	1	139	8.83	14401.4	SP(Sec/SPI)	0.882974	30

## Sheet: Table S9
Chromosome	Start	End	IWGSC Refseq v1.1 Gene ID	Functional annotation	Pfam domain
chr1A	9939053	9941260	TraesCS1A02G019800	WAT1-related protein	PF00892: EamA-like transporter family
chr1A	9968704	9972586	TraesCS1A02G019900	Cytochrome P450 family protein	PF00067: Cytochrome P450
chr1A	9979714	9980736	TraesCS1A02G020000	Thionin	-
chr1A	9984142	9985289	TraesCS1A02G020100	Thionin	-
chr1A	10005016	10007663	TraesCS1A02G020200	WAT1-related protein	PF00892: EamA-like transporter family
chr1A	10046412	10050382	TraesCS1A02G020300	Regulator of chromosome condensation (RCC1) family with FYVE zinc finger domain-containing protein	PF08381: Transcription factor regulating root and shoot growth via Pin3
chr1A	10052200	10055927	TraesCS1A02G020400	Regulator of chromosome condensation (RCC1) family with FYVE zinc finger domain	PF00415: Regulator of chromosome condensation (RCC1) repeat; PF01363: FYVE zinc finger; PF13713: Transcription factor BRX N-terminal domain; PF08381: Transcription factor regulating root and shoot growth via Pin3
chr1A	10067063	10069144	TraesCS1A02G020500	Actin	PF00022: Actin
chr1A	10067252	10067551	TraesCS1A02G023900LC	Transketolase	-
chr1A	10069852	10072312	TraesCS1A02G020600	Chaperone protein DnaJ	PF00226: DnaJ domain
chr1A	10075209	10084883	TraesCS1A02G020700	Phosphoinositide phosphatase family protein	PF02383: SacI homology domain
chr1A	10090356	10090739	TraesCS1A02G024000LC	Retrotransposon protein, putative, Ty1-copia subclass	PF14244: gag-polypeptide of LTR copia-type
chr1A	10090824	10091737	TraesCS1A02G024100LC	Retrovirus-related Pol polyprotein from transposon TNT 1-94	-
chr1A	10126505	10128214	TraesCS1A02G020800	Cytochrome P450 family protein, expressed	PF00067: Cytochrome P450
chr1A	10131663	10131968	TraesCS1A02G024200LC	Mucosal addressin cell adhesion molecule 1	-
chr1A	10132632	10133075	TraesCS1A02G020900	Bowman-Birk type trypsin inhibitor	-
chr1A	10135659	10136038	TraesCS1A02G021000	Trypsin inhibitor	PF00228: Bowman-Birk serine protease inhibitor family
chr1A	10150917	10152296	TraesCS1A02G021100	Anthocyanin 5-aromatic acyltransferase	PF02458: Transferase family
chr1A	10155567	10160405	TraesCS1A02G021200	Mechanosensitive ion channel family protein	PF00924: Mechanosensitive ion channel
chr1A	10165782	10166471	TraesCS1A02G024300LC	Mechanosensitive ion channel protein 6	-
chr1A	10172749	10173080	TraesCS1A02G021300	P-loop containing nucleoside triphosphate hydrolases superfamily protein	-
chr1A	10176825	10177475	TraesCS1A02G024400LC	RNA-directed DNA polymerase (reverse transcriptase)-related family protein	PF13966: zinc-binding in reverse transcriptase
chr1A	10210714	10211293	TraesCS1A02G021400	Trypsin inhibitor	PF00228: Bowman-Birk serine protease inhibitor family
chr1A	10214319	10216296	TraesCS1A02G024500LC	Bowman-Birk type trypsin inhibitor	-
chr1A	10223400	10223771	TraesCS1A02G024600LC	LINE-1 reverse transcriptase like	PF00078: Reverse transcriptase (RNA-dependent DNA polymerase)
chr1A	10227258	10241556	TraesCS1A02G021500	MYB transcription factor	PF00249: Myb-like DNA-binding domain; PF06640: P protein C-terminus
chr1A	10235664	10236485	TraesCS1A02G024700LC	Polynucleotidyl transferase, ribonuclease H-like superfamily protein	PF13456: Reverse transcriptase-like
chr1A	10237061	10237540	TraesCS1A02G024800LC	Retrotransposon protein, putative, unclassified	-
chr1A	10238069	10238662	TraesCS1A02G024900LC	Transposon TX1 uncharacterized	PF00078: Reverse transcriptase (RNA-dependent DNA polymerase)
chr1A	10238792	10239313	TraesCS1A02G025000LC	Retrotransposon protein, putative, unclassified	-
chr1A	10248095	10249481	TraesCS1A02G025100LC	Cytochrome P450, putative	PF00067: Cytochrome P450
chr1A	10360108	10360389	TraesCS1A02G025200LC	60S ribosomal protein L13	PF01294: Ribosomal protein L13e
chr1A	10423319	10424959	TraesCS1A02G021600	Cytochrome P450	PF00067: Cytochrome P450
chr1A	10469232	10474310	TraesCS1A02G021700	Disease resistance protein RPM1	PF00931: NB-ARC domain
chr1A	10483013	10490956	TraesCS1A02G021800	Disease resistance protein RPM1	PF00931: NB-ARC domain
chr1A	10495329	10500017	TraesCS1A02G021900	Aldo-keto reductase	PF00248: Aldo/keto reductase family
chr1A	10585456	10585614	TraesCS1A02G025300LC	Transducin/WD40 repeat-like superfamily protein	-
chr1A	10602386	10607440	TraesCS1A02G022000	Bowman-Birk trypsin inhibitor-like protein	PF00228: Bowman-Birk serine protease inhibitor family
chr1A	10683134	10683622	TraesCS1A02G025400LC	Protein FAR1-RELATED SEQUENCE 5	-
chr1A	10684367	10685023	TraesCS1A02G025500LC	Protein FAR1-RELATED SEQUENCE 5	PF10551: MULE transposase domain
chr1A	10685520	10686510	TraesCS1A02G025600LC	Protein FAR1-RELATED SEQUENCE 5	-
chr1A	10687447	10691005	TraesCS1A02G025700LC	Ulp1 protease family, C-terminal catalytic domain containing protein	PF02902: Ulp1 protease family, C-terminal catalytic domain
chr1A	10692250	10692867	TraesCS1A02G025800LC	2-isopropylmalate synthase	-
chr1A	10696702	10696917	TraesCS1A02G022100	Inhibitor protein	PF00280: Potato inhibitor I family
chr1A	10709502	10709744	TraesCS1A02G022200	Inhibitor protein	PF00280: Potato inhibitor I family
chr1A	10715648	10716028	TraesCS1A02G022300	Chymotrypsin inhibitor	PF00280: Potato inhibitor I family
chr1A	10748846	10751344	TraesCS1A02G022400	Core-2/I-branching beta-1,6-N-acetylglucosaminyltransferase family protein	PF02485: Core-2/I-Branching enzyme
chr1B	12322010	12322159	TraesCS1B02G024000LC	RING/U-box superfamily protein	PF13639: Ring finger domain
chr1B	12343414	12343656	TraesCS1B02G025000	Inhibitor protein	PF00280: Potato inhibitor I family
chr1B	1234412	12344302	TraesCS1B02G024100LC	Phosphate regulon sensor protein PhoR	-
chr1B	12346353	12350485	TraesCS1B02G025100	Aldo-keto reductase	PF00248: Aldo/keto reductase family
chr1B	12357871	12358564	TraesCS1B02G025200	Chymotrypsin inhibitor	PF00280: Potato inhibitor I family
chr1B	12373475	12373717	TraesCS1B02G025300	Inhibitor protein	PF00280: Potato inhibitor I family
chr1B	12376327	12376686	TraesCS1B02G024200LC	RNA-directed DNA polymerase (reverse transcriptase)-related family protein	PF13966: zinc-binding in reverse transcriptase
chr1B	12387576	12388181	TraesCS1B02G025400	Bowman-Birk trypsin inhibitor-like protein	PF00228: Bowman-Birk serine protease inhibitor family
chr1B	12406555	12406959	TraesCS1B02G024300LC	Holliday junction ATP-dependent DNA helicase RuvA	PF14214: Helitron helicase-like domain at N-terminus
chr1B	12407659	12408237	TraesCS1B02G024400LC	AT hook motif-containing protein, putative	-
chr1B	12408982	12409434	TraesCS1B02G024500LC	PIF1-like helicase	PF05970: PIF1-like helicase
chr1B	12409960	12410166	TraesCS1B02G024600LC	ATP-dependent DNA helicase PIF1	PF02689: Helicase
chr1B	12426837	12432859	TraesCS1B02G025500	Disease resistance protein RPM1	PF00931: NB-ARC domain
chr1B	12500563	12500805	TraesCS1B02G025600	Inhibitor protein	PF00280: Potato inhibitor I family
chr1B	12570754	12570996	TraesCS1B02G025700	Inhibitor protein	PF00280: Potato inhibitor I family
chr1B	12572954	12573586	TraesCS1B02G024700LC	alpha/beta-Hydrolases superfamily protein	-
chr1B	12681376	12706550	TraesCS1B02G025800	Fatty acyl-CoA reductase	PF07993: Male sterility protein; PF03015: Male sterility protein
chr1B	12715611	12716840	TraesCS1B02G024800LC	Guanine nucleotide-binding protein subunit beta-like protein	PF03004: Plant transposase (Ptta/En/Spm family)
chr1B	12733542	12733958	TraesCS1B02G024900LC	Chaperone DnaJ-domain superfamily protein	-
chr1B	12738112	12738743	TraesCS1B02G025900	Trypsin inhibitor	PF00228: Bowman-Birk serine protease inhibitor family
chr1B	12754094	12754704	TraesCS1B02G026000	Trypsin inhibitor	PF00228: Bowman-Birk serine protease inhibitor family
chr1B	12763956	12764362	TraesCS1B02G026100	Chymotrypsin inhibitor	PF00280: Potato inhibitor I family
chr1B	12778473	12779474	TraesCS1B02G025000LC	pleiotropic drug resistance 2	-
chr1B	12779497	12779772	TraesCS1B02G025100LC	Siroheme synthase	-
chr1B	12785194	12787715	TraesCS1B02G026200	Core-2/I-branching beta-1,6-N-acetylglucosaminyltransferase family protein	PF02485: Core-2/I-Branching enzyme
chr1B	12795810	12802128	TraesCS1B02G025200LC	Disease resistance protein RPM1	PF00931: NB-ARC domain
chr1B	12798014	12799008	TraesCS1B02G025300LC	Disease resistance protein RPM1	PF00931: NB-ARC domain
chr1B	12811607	12814290	TraesCS1B02G026300	NBS-LRR disease resistance protein	PF00931: NB-ARC domain
chr1B	12815667	12816647	TraesCS1B02G026400	Disease resistance protein RPM1	PF00931: NB-ARC domain
chr1B	12827618	12828676	TraesCS1B02G026500	Disease resistance protein RPM1	-
chr1B	12841095	12841985	TraesCS1B02G025400LC	HAT transposon superfamily	PF04937: Protein of unknown function (DUF 659)
chr1B	12843827	12844222	TraesCS1B02G025500LC	alpha-L-arabinofuranosidase 1	-
chr1B	12844269	12844703	TraesCS1B02G025600LC	Retrotransposon protein, putative, unclassified	-
chr1B	12845706	12846137	TraesCS1B02G025700LC	Retrotransposon protein, putative, unclassified	PF00078: Reverse transcriptase (RNA-dependent DNA polymerase)
chr1B	12846335	12846724	TraesCS1B02G025800LC	LINE-1 reverse transcriptase like	-
chr1B	12926985	12927535	TraesCS1B02G025900LC	Gamma-glutamyl phosphate reductase	-
chr1B	12942853	12945961	TraesCS1B02G026600	Aldo-keto reductase	PF00248: Aldo/keto reductase family
chr1B	12975490	12976339	TraesCS1B02G026700	Trypsin inhibitor	PF00228: Bowman-Birk serine protease inhibitor family
chr1B	12999703	13000113	TraesCS1B02G026000LC	Biotin synthase	-
chr1B	13009836	13010408	TraesCS1B02G026800	Inhibitor protein	PF00280: Potato inhibitor I family
chr1B	13014085	13014327	TraesCS1B02G026900	Inhibitor protein	PF00280: Potato inhibitor I family
chr1B	13024543	13025325	TraesCS1B02G026100LC	Aldo-keto reductase	PF00248: Aldo/keto reductase family
chr1B	13031103	13031663	TraesCS1B02G026200LC	DNA mismatch repair protein MutL	-
chr1B	13039605	13044521	TraesCS1B02G027000	Disease resistance protein RPM1	PF00931: NB-ARC domain
chr1B	13166226	13168088	TraesCS1B02G026300LC	Cytochrome P450 family protein	PF00067: Cytochrome P450
chr1B	13178384	13191220	TraesCS1B02G027100	Disease resistance protein RPM1	PF00931: NB-ARC domain
chr1B	13235232	13243459	TraesCS1B02G026400LC	Disease resistance protein RPM1	PF00931: NB-ARC domain
chr1B	13244346	13248496	TraesCS1B02G027200	Aldo-keto reductase	PF00248: Aldo/keto reductase family
chr1B	13268321	13276677	TraesCS1B02G027300	Disease resistance protein RPM1	PF00931: NB-ARC domain
chr1B	13295389	13301325	TraesCS1B02G026500LC	Ribonucleoside-diphosphate reductase	-
chr1B	13340896	13341970	TraesCS1B02G026600LC	Ribonucleoside-diphosphate reductase	-
chr1B	13356687	13357511	TraesCS1B02G026700LC	Ribonuclease H-like superfamily protein	PF13966: zinc-binding in reverse transcriptase
chr1B	13363208	13363960	TraesCS1B02G026800LC	disease resistance family protein / LRR family protein	-
chr1B	13364301	13365372	TraesCS1B02G026900LC	NBS-LRR disease resistance protein	PF00931: NB-ARC domain
chr1B	13371568	13372047	TraesCS1B02G027400	Polynucleotidyl transferase, ribonuclease H-like superfamily protein	PF13456: Reverse transcriptase-like
chr1B	13385825	13386517	TraesCS1B02G027000LC	disease resistance family protein / LRR family protein	-
chr1B	13387987	13391177	TraesCS1B02G027100LC	Disease resistance protein RPM1	PF00931: NB-ARC domain
chr1B	13405470	13405817	TraesCS1B02G027200LC	Retrotransposon protein, putative, unclassified	-
chr1B	13411539	13417222	TraesCS1B02G027500	Disease resistance protein RPM1	PF00931: NB-ARC domain
chr1B	13421272	13421751	TraesCS1B02G027600	Polynucleotidyl transferase, ribonuclease H-like superfamily protein	PF13456: Reverse transcriptase-like
chr1B	13424707	13425105	TraesCS1B02G027300LC	Endonuclease/exonuclease/phosphatase family protein	-
chr1B	13434009	13436932	TraesCS1B02G027700	Aldo-keto reductase	PF00248: Aldo/keto reductase family
chr1B	13447874	13448495	TraesCS1B02G027800	Trypsin inhibitor	PF00228: Bowman-Birk serine protease inhibitor family
chr1B	13497410	13497982	TraesCS1B02G027900	Inhibitor protein	PF00280: Potato inhibitor I family
chr1B	13501496	13501738	TraesCS1B02G028000	Inhibitor protein	PF00280: Potato inhibitor I family
chr1B	13504191	13504602	TraesCS1B02G028100	Chymotrypsin inhibitor	PF00280: Potato inhibitor I family
chr1B	13564731	13566525	TraesCS1B02G028200	Chymotrypsin inhibitor	PF00280: Potato inhibitor I family
chr1B	13634764	13634946	TraesCS1B02G027400LC	Phosphate regulon sensor protein PhoR	-
chr1B	13635452	13635694	TraesCS1B02G027500LC	Inhibitor protein	PF00280: Potato inhibitor I family
chr1D	8711622	8712203	TraesCS1D02G018500LC	CONSTANS-like 9	-
chr1D	8712804	8714365	TraesCS1D02G020000	Actin	PF00022: Actin
chr1D	8715071	8717737	TraesCS1D02G020100	Chaperone protein DnaJ	PF00226: DnaJ domain
chr1D	8721025	8727560	TraesCS1D02G020200	Phosphoinositide phosphatase family protein	PF02383: SacI homology domain
chr1D	8745034	8747854	TraesCS1D02G020300	XH/XS domain protein	-
chr1D	8797046	8798756	TraesCS1D02G020400	Cytochrome P450 family protein, expressed	PF00067: Cytochrome P450
chr1D	8819525	8819770	TraesCS1D02G020500	Bowman-Birk type trypsin inhibitor	-
chr1D	8836427	8837430	TraesCS1D02G020600	Trypsin inhibitor	PF00228: Bowman-Birk serine protease inhibitor family
chr1D	8854329	8855705	TraesCS1D02G020700	Anthocyanin 5-aromatic acyltransferase	PF02458: Transferase family
chr1D	8919934	8926301	TraesCS1D02G020800	Mechanosensitive ion channel family protein	PF00924: Mechanosensitive ion channel
chr1D	8957663	8962215	TraesCS1D02G018600LC	Mechanosensitive ion channel	PF00924: Mechanosensitive ion channel
chr1D	8967253	8967765	TraesCS1D02G018700LC	Trypsin inhibitor	PF00228: Bowman-Birk serine protease inhibitor family
chr1D	8976925	8978521	TraesCS1D02G018800LC	Transposon protein, putative, CACTA, En/Spm sub-class	-
chr1D	8988723	8997868	TraesCS1D02G020900	MYB transcription factor	PF00249: Myb-like DNA-binding domain; PF06640: P protein C-terminus
chr1D	9028922	9036811	TraesCS1D02G021000	Disease resistance protein RPM1	PF00931: NB-ARC domain
chr1D	9054727	9058898	TraesCS1D02G021100	Aldo-keto reductase	PF00248: Aldo/keto reductase family
chr1D	9086513	9089068	TraesCS1D02G021200	NBS-LRR-like resistance protein	PF00931: NB-ARC domain
chr1D	9090564	9091364	TraesCS1D02G021300	Disease resistance protein RPM1	-
chr1D	9217479	9217874	TraesCS1D02G021400	Trypsin inhibitor	PF00228: Bowman-Birk serine protease inhibitor family
chr1D	9253945	9254792	TraesCS1D02G018900LC	Protein FAR1-RELATED SEQUENCE 5	-
chr1D	9255564	9255776	TraesCS1D02G021500	Protein FAR1-RELATED SEQUENCE 3	-
chr1D	9271990	9276680	TraesCS1D02G021600	Hydroxycinnamoyl-CoA shikimate/quinate hydroxycinnamoyltransferase	PF02458: Transferase family
chr1D	9280346	9280615	TraesCS1D02G019000LC	methionine sulfoxide reductase B9	-
chr1D	9281655	9282005	TraesCS1D02G019100LC	expansin B3	-
chr1D	9283505	9288824	TraesCS1D02G021700	MYB transcription factor	PF00249: Myb-like DNA-binding domain; PF06640: P protein C-terminus
chr1D	9289774	9290169	TraesCS1D02G019200LC	Galactoside 2-alpha-L-fucosyltransferase	PF03254: Xyloglucan fucosyltransferase
chr1D	9308822	9312344	TraesCS1D02G019300LC	NBS-LRR protein	PF00931: NB-ARC domain
chr1D	9328615	9329773	TraesCS1D02G019400LC	Zinc finger MYM-type-like protein	PF14291: Domain of unknown function (DUF4371)
chr1D	9330023	9330409	TraesCS1D02G019500LC	TTF-type zinc finger protein with HAT dimerization domain-containing protein	PF05699: hAT family C-terminal dimerisation region
chr1D	9338724	9349073	TraesCS1D02G021800	Fatty acyl-CoA reductase	PF07993: Male sterility protein; PF03015: Male sterility protein
chr1D	9349214	9349534	TraesCS1D02G019600LC	Chaperone DnaJ-domain superfamily protein	-
chr1D	9364020	9364664	TraesCS1D02G021900	Trypsin inhibitor	PF00228: Bowman-Birk serine protease inhibitor family
chr1D	9394931	9395464	TraesCS1D02G019700LC	spectrin beta chain, brain	-
chr1D	9395078	9399227	TraesCS1D02G019800LC	Trypsin inhibitor	PF00228: Bowman-Birk serine protease inhibitor family
chr1D	9399767	9400380	TraesCS1D02G022000	Trypsin inhibitor	PF00228: Bowman-Birk serine protease inhibitor family
chr1D	9420211	9420648	TraesCS1D02G022100	Chymotrypsin inhibitor	PF00280: Potato inhibitor I family
chr1D	9426094	9426505	TraesCS1D02G022200	Inhibitor protein	PF00280: Potato inhibitor I family
chr1D	9426795	9427198	TraesCS1D02G019900LC	Subtilisin inhibitor 1	PF00280: Potato inhibitor I family
chr1D	9440832	9443313	TraesCS1D02G022300	Core-2/I-branching beta-1,6-N-acetylglucosaminyltransferase family protein	PF02485: Core-2/I-Branching enzyme
chr1D	9474642	9474803	TraesCS1D02G020000LC	Retrovirus-related pol polyprotein from transposon tnt 1-94	PF03732: Retrotransposon gag protein
chr1D	9481866	9484943	TraesCS1D02G022400	Aldo-keto reductase	PF00248: Aldo/keto reductase family
chr1D	9576677	9592932	TraesCS1D02G022500	Disease resistance protein RPM1	PF00931: NB-ARC domain
chr1D	9652899	9653357	TraesCS1D02G020100LC	sphingosine kinase 1	-
chr1D	9662140	9662774	TraesCS1D02G020200LC	Inhibitor protein	PF00280: Potato inhibitor I family
chr1D	9664213	9665181	TraesCS1D02G020300LC	Trypsin inhibitor	PF00228: Bowman-Birk serine protease inhibitor family
chr1D	9726762	9727385	TraesCS1D02G022600	Cytochrome P450	PF00067: Cytochrome P450
chr1D	9736566	9738338	TraesCS1D02G022700	Pentatricopeptide repeat-containing protein	PF01535: PPR repeat; PF13041: PPR repeat family
chr1D	9744778	9745944	TraesCS1D02G022800	Late embryogenesis abundant protein	PF06830: Root cap
chr1D	9758023	9766177	TraesCS1D02G022900	Serine/arginine repetitive matrix protein 2 isoform 1	-
chr1D	9770798	9780240	TraesCS1D02G023000	Disease resistance protein (TIR-NBS-LRR class) family	PF13855: Leucine rich repeat
chr1D	9779214	9792340	TraesCS1D02G020400LC	Retrotransposon protein, putative, unclassified	PF00078: Reverse transcriptase (RNA-dependent DNA polymerase); PF13966: zinc-binding in reverse transcriptase
chr1D	9807837	9810812	TraesCS1D02G023100	Disease resistance protein (TIR-NBS-LRR class) family	-
chr1D	9821407	9821841	TraesCS1D02G020500LC	Retrotransposon protein, putative, unclassified	-
chr1D	9857891	9858145	TraesCS1D02G023200	Adenylate kinase	-
chr1D	9862526	9863365	TraesCS1D02G023300	Phloem protein 2-like protein	PF14299: Phloem protein 2
chr3A	24461597	24474754	TraesCS3A02G045300	NADP dependent sorbitol 6-phosphate dehydrogenase family protein	PF00248: Aldo/keto reductase family
chr3A	24489687	24493889	TraesCS3A02G045400	E3 ubiquitin-protein ligase SINA-like 2	-
chr3A	24495473	24496475	TraesCS3A02G048400LC	Pectin lyase-like superfamily protein	-
chr3A	24496651	24498750	TraesCS3A02G048500LC	LIM domain-containing protein 1	-
chr3A	24499546	24500724	TraesCS3A02G048600LC	Nucleotide-binding protein BCAH187_A5316	-
chr3A	24503364	24503864	TraesCS3A02G048700LC	Phosphatidylserine decarboxylase proenzyme 1, mitochondrial	-
chr3A	24504462	24508059	TraesCS3A02G048800LC	Protein FAR1-RELATED SEQUENCE 5	PF03101: FAR1 DNA-binding domain; PF10551: MULE transposase domain
chr3A	24507493	24508598	TraesCS3A02G048900LC	Glycine--tRNA ligase beta subunit	-
chr3A	24510337	24511366	TraesCS3A02G045500	Trypsin inhibitor	PF00228: Bowman-Birk serine protease inhibitor family
chr3A	24526145	24526810	TraesCS3A02G045600	Bowman birk trypsin inhibitor	-
chr3A	24537988	24538500	TraesCS3A02G045700	Bowman-Birk type trypsin inhibitor	-
chr3A	24559482	24559775	TraesCS3A02G049000LC	Aldolase-type TIM barrel family protein	-
chr3A	24597937	24599319	TraesCS3A02G045800	Leucine-rich repeat receptor-like protein kinase family protein	PF13855: Leucine rich repeat; PF13516: Leucine Rich repeat; PF00560: Leucine Rich Repeat; PF12799: Leucine Rich repeats (2 copies)
chr3A	24604655	24607864	TraesCS3A02G045900	Leucine-rich repeat receptor-like protein kinase family protein	PF08263: Leucine rich repeat N-terminal domain; PF00560: Leucine Rich Repeat; PF13516: Leucine Rich repeat; PF13855: Leucine rich repeat
chr3A	24607488	24608587	TraesCS3A02G049100LC	transducin family protein / WD-40 repeat family protein	-
chr3A	24611928	24612541	TraesCS3A02G046000	Trypsin inhibitor	PF00228: Bowman-Birk serine protease inhibitor family
chr3A	24630396	24630725	TraesCS3A02G049200LC	LINE-1 reverse transcriptase like	PF00078: Reverse transcriptase (RNA-dependent DNA polymerase)
chr3A	24665229	24665951	TraesCS3A02G049300LC	Pathogenesis-related thaumatin superfamily protein	-
chr3A	24678412	24679029	TraesCS3A02G046100	Trypsin inhibitor	PF00228: Bowman-Birk serine protease inhibitor family
chr3A	24683380	24684081	TraesCS3A02G046200	Trypsin inhibitor	PF00228: Bowman-Birk serine protease inhibitor family
chr3A	24744152	24744448	TraesCS3A02G049400LC	Bowman-Birk type trypsin inhibitor	PF00228: Bowman-Birk serine protease inhibitor family
chr3A	24748255	24748700	TraesCS3A02G046300	Trypsin inhibitor	PF00228: Bowman-Birk serine protease inhibitor family
chr3A	24753476	24754272	TraesCS3A02G046400	ATP binding cassette subfamily B4	-
chr3A	24758895	24759580	TraesCS3A02G049500LC	Bowman birk trypsin inhibitor	PF00228: Bowman-Birk serine protease inhibitor family
chr3A	24759687	24773375	TraesCS3A02G049600LC	Patatin	-
chr3A	24779835	24781642	TraesCS3A02G046500	Patatin	PF01734: Patatin-like phospholipase
chr3A	24786819	24787582	TraesCS3A02G046600	Trypsin inhibitor	PF00228: Bowman-Birk serine protease inhibitor family
chr3A	24798575	24799634	TraesCS3A02G046700	Dihydroflavonol-4-reductase	PF01370: NAD dependent epimerase/dehydratase family
chr3A	24877461	24878157	TraesCS3A02G046800	MYB transcription factor	PF00249: Myb-like DNA-binding domain
chr3A	24889009	24891766	TraesCS3A02G046900	DUF3326 family protein	PF11805: Protein of unknown function (DUF3326)
chr3A	24904823	24905393	TraesCS3A02G049700LC	DNA topoisomerase 3-alpha	-
chr3A	24939096	24940584	TraesCS3A02G047000	Aspartic proteinase nepenthesin-2	PF14543: Xylanase inhibitor N-terminal; PF14541: Xylanase inhibitor C-terminal
chr3A	24971694	24973286	TraesCS3A02G047100	Aspartic proteinase nepenthesin-2	PF14541: Xylanase inhibitor C-terminal
chr3B	17595756	17602153	TraesCS3B02G035800	Disease resistance protein RPM1	PF00931: NB-ARC domain
chr3B	17604447	17606102	TraesCS3B02G042100LC	Cytochrome P450 family protein, expressed	-
chr3B	17613824	17616166	TraesCS3B02G035900	DUF3326 family protein	PF11805: Protein of unknown function (DUF3326)
chr3B	17624845	17626118	TraesCS3B02G036000	MYB transcription factor	PF00249: Myb-like DNA-binding domain
chr3B	17661085	17661666	TraesCS3B02G042200LC	dentin sialophosphoprotein-like protein	-
chr3B	17676853	17677160	TraesCS3B02G042300LC	Protein FAR1-RELATED SEQUENCE 5	-
chr3B	17687421	17689191	TraesCS3B02G042400LC	Patatin	PF01734: Patatin-like phospholipase
chr3B	17742350	17742766	TraesCS3B02G042500LC	Retrotransposon protein, putative, unclassified	-
chr3B	17771564	17771875	TraesCS3B02G042600LC	Outer-membrane lipoprotein carrier protein	-
chr3B	17782452	17783830	TraesCS3B02G036100	Patatin	PF01734: Patatin-like phospholipase
chr3B	17788782	17789564	TraesCS3B02G036200	Trypsin inhibitor	PF00228: Bowman-Birk serine protease inhibitor family
chr3B	17805417	17806924	TraesCS3B02G036300	F-box domain containing protein	PF00646: F-box domain
chr3B	17836594	17836860	TraesCS3B02G042700LC	Trypsin inhibitor	PF00228: Bowman-Birk serine protease inhibitor family
chr3B	17865136	17866623	TraesCS3B02G036400	Trypsin inhibitor	PF00228: Bowman-Birk serine protease inhibitor family
chr3B	17902666	17905991	TraesCS3B02G036500	Patatin	-
chr3B	17957674	17958741	TraesCS3B02G036600	Dihydroflavonol-4-reductase	PF01370: NAD dependent epimerase/dehydratase family
chr3B	17974279	17975020	TraesCS3B02G036700	Bowman-Birk type trypsin inhibitor	-
chr3B	17988264	17990073	TraesCS3B02G036800	Patatin	PF01734: Patatin-like phospholipase
chr3B	17990714	17991232	TraesCS3B02G042800LC	Retrotransposon protein, putative, Ty1-copia subclass	PF14223: gag-polypeptide of LTR copia-type
chr3B	17997657	17998052	TraesCS3B02G036900	Wound-induced protease inhibitor	-
chr3B	18000440	18001101	TraesCS3B02G037000	Trypsin inhibitor	PF00228: Bowman-Birk serine protease inhibitor family
chr3B	18003914	18004507	TraesCS3B02G042900LC	Glutamate-1-semialdehyde 2,1-aminomutase	-
chr3B	18004633	18005370	TraesCS3B02G043000LC	FAR1-related sequence protein, putative	PF03101: FAR1 DNA-binding domain
chr3B	18005494	18006123	TraesCS3B02G043100LC	Protein FAR1-RELATED SEQUENCE 5	PF10551: MULE transposase domain
chr3B	18020586	18021430	TraesCS3B02G043200LC	Transcriptional factor B3	-
chr3B	18026155	18026603	TraesCS3B02G037100	Trypsin inhibitor	PF00228: Bowman-Birk serine protease inhibitor family
chr3B	18127367	18128064	TraesCS3B02G037200	Trypsin inhibitor	PF00228: Bowman-Birk serine protease inhibitor family
chr3B	18138523	18139405	TraesCS3B02G037300	Trypsin inhibitor	PF00228: Bowman-Birk serine protease inhibitor family
chr3B	18141651	18141975	TraesCS3B02G043300LC	Retrotransposon protein, putative, unclassified	-
chr3B	18147674	18148501	TraesCS3B02G043400LC	Retrotransposon protein, putative, unclassified	-
chr3B	18155700	18156629	TraesCS3B02G037400	Trypsin inhibitor	PF00228: Bowman-Birk serine protease inhibitor family
chr3B	18234251	18234568	TraesCS3B02G043500LC	14-3-3-like protein	-
chr3B	18243565	18247757	TraesCS3B02G037500	Disease resistance protein RPM1	PF00931: NB-ARC domain
chr3B	18252561	18253506	TraesCS3B02G037600	Bowman-Birk type trypsin inhibitor	-
chr3B	18306039	18306470	TraesCS3B02G037700	Ripening-related protein	-
chr3B	18315329	18316466	TraesCS3B02G037800	Werner Syndrome-like exonuclease	PF01612: 3'-5' exonuclease
chr3B	18393763	18394476	TraesCS3B02G037900	Ripening-related protein	-
chr3B	18426830	18427255	TraesCS3B02G038000	Ripening-related protein	-
chr3B	18431888	18432322	TraesCS3B02G038100	Kiwellin	-
chr3B	18441389	18443097	TraesCS3B02G043600LC	ATP-dependent DNA helicase PIF1	PF05970: PIF1-like helicase
chr3B	18445820	18446171	TraesCS3B02G043700LC	DNA mismatch repair protein MutS	PF02902: Ulp1 protease family, C-terminal catalytic domain
chr3B	18447394	18447944	TraesCS3B02G043800LC	Ribosomal protein S19	-
chr3B	18469468	18469896	TraesCS3B02G038200	Ripening-related protein	-
chr3B	18484755	18484973	TraesCS3B02G043900LC	Phosphate regulon sensor protein PhoR	-
chr3B	18490470	18490949	TraesCS3B02G044000LC	Bowman-Birk type trypsin inhibitor	-
chr3B	18491200	18491670	TraesCS3B02G044100LC	Endonuclease/exonuclease/phosphatase family protein	-
chr3B	18502485	18504109	TraesCS3B02G038300	Trypsin inhibitor	PF00228: Bowman-Birk serine protease inhibitor family
chr3B	18517988	18518689	TraesCS3B02G038400	Bowman-Birk type trypsin inhibitor	-
chr3B	18542363	18542847	TraesCS3B02G038500	Pathogen-related protein	-
chr3B	18558977	18559833	TraesCS3B02G038600	Trypsin inhibitor	PF00228: Bowman-Birk serine protease inhibitor family
chr3B	18562749	18563195	TraesCS3B02G044200LC	Transposon protein, putative, Pong sub-class	-
chr3B	18567769	18568431	TraesCS3B02G038700	Trypsin inhibitor	PF00228: Bowman-Birk serine protease inhibitor family
chr3B	18664393	18675942	TraesCS3B02G038800	NADP dependent sorbitol 6-phosphate dehydrogenase family protein	PF00248: Aldo/keto reductase family
chr3B	18679647	18680930	TraesCS3B02G044300LC	Retrovirus-related Pol polyprotein from transposon TNT 1-94	PF07727: Reverse transcriptase (RNA-dependent DNA polymerase)
chr3B	18703346	18703984	TraesCS3B02G044400LC	Transposon protein, putative, Mutator sub-class, expressed	-
chr3B	18713979	18714239	TraesCS3B02G044500LC	ATP-dependent caseinolytic (Clp) protease/crotonase family protein	-
chr3D	8682952	8683506	TraesCS3D02G019900LC	Transposon protein, putative, Mutator sub-class, expressed	-
chr3D	8684686	8684913	TraesCS3D02G020000LC	Transposon protein, putative, Mutator sub-class, expressed	-
chr3D	8697306	8701557	TraesCS3D02G025400	Phosphatidylserine synthase 2	PF03034: Phosphatidyl serine synthase
chr3D	8822646	8822915	TraesCS3D02G020100LC	serine-rich protein-like protein	-
chr3D	8830485	8831037	TraesCS3D02G025500	SPX (SYG1/Pho81/XPR1) domain-containing protein	-
chr3D	8838582	8847692	TraesCS3D02G025600	ATP-dependent RNA helicase, putative	PF00270: DEAD/DEAH box helicase; PF00271: Helicase conserved C-terminal domain; PF04408: Helicase associated domain (HA2); PF07717: Oligonucleotide/oligosaccharide-binding (OB)-fold; PF00035: Double-stranded RNA binding motif
chr3D	8851018	8851722	TraesCS3D02G025700	Trypsin inhibitor	PF00228: Bowman-Birk serine protease inhibitor family
chr3D	8855775	8856485	TraesCS3D02G025800	Glutathione S-transferase, putative, expressed	PF13417: Glutathione S-transferase, N-terminal domain; PF13410: Glutathione S-transferase, C-terminal domain
chr3D	8860238	8860975	TraesCS3D02G020200LC	Glutathione S-transferase, putative, expressed	PF13417: Glutathione S-transferase, N-terminal domain
chr3D	8887680	8889290	TraesCS3D02G025900	Xyloglucan galactosyltransferase KATAMARI1-like protein	PF03016: Exostosin family
chr3D	8904993	8905259	TraesCS3D02G020300LC	Translation initiation factor IF-2	-
chr3D	8911928	8913574	TraesCS3D02G026000	Xyloglucan galactosyltransferase KATAMARI1-like protein	PF03016: Exostosin family
chr3D	8927138	8928769	TraesCS3D02G026100	Xyloglucan galactosyltransferase KATAMARI1-like protein	PF03016: Exostosin family
chr3D	8935539	8937221	TraesCS3D02G020400LC	Transposon protein, putative, CACTA, En/Spm sub-class	-
chr3D	8935568	8937262	TraesCS3D02G026200	Xyloglucan galactosyltransferase KATAMARI1-like protein	PF03016: Exostosin family
chr3D	8966493	8967627	TraesCS3D02G020500LC	BED zinc finger,hAT family dimerization domain	PF05699: hAT family C-terminal dimerisation region
chr3D	8967911	8969606	TraesCS3D02G026300	BED zinc finger,hAT family dimerization domain	PF02892: BED zinc finger
chr3D	8971472	8975036	TraesCS3D02G026400	Fructose-bisphosphate aldolase	PF00274: Fructose-bisphosphate aldolase class-I
chr3D	8978585	8979712	TraesCS3D02G020600LC	F-box protein	PF03478: Protein of unknown function (DUF295)
chr3D	8983892	8984326	TraesCS3D02G020700LC	Retrovirus-related Pol polyprotein from transposon TNT 1-94	PF07727: Reverse transcriptase (RNA-dependent DNA polymerase)
chr3D	8989602	8990027	TraesCS3D02G020800LC	alpha/beta-Hydrolases superfamily protein	-
chr3D	9066387	9068862	TraesCS3D02G026500	BTB/POZ/MATH-domain protein	PF00651: BTB/POZ domain
chr3D	9072272	9073315	TraesCS3D02G026600	BTB/POZ domain containing protein, expressed	PF00651: BTB/POZ domain
chr3D	9094167	9097930	TraesCS3D02G026700	Early-responsive to dehydration stress family protein	PF13967: Late exocytosis, associated with Golgi transport; PF14703: Cytosolic domain of 10TM putative phosphate transporter; PF02714: Calcium-dependent channel, 7TM region, putative phosphate
chr3D	9117413	9119045	TraesCS3D02G026800	Benzyl alcohol O-benzoyltransferase	PF02458: Transferase family
chr3D	9121997	9123088	TraesCS3D02G026900	BTB/POZ/MATH-domain protein	PF00917: MATH domain; PF00651: BTB/POZ domain
chr3D	9127551	9128443	TraesCS3D02G020900LC	Transposon protein, putative, mutator sub-class	PF04434: SWIM zinc finger
chr3D	9130751	9132192	TraesCS3D02G027000	F-box family protein	PF08268: F-box associated domain
chr3D	9142441	9142932	TraesCS3D02G021000LC	LINE-1 reverse transcriptase-like protein	PF00078: Reverse transcriptase (RNA-dependent DNA polymerase)
chr3D	9199558	9201059	TraesCS3D02G027100	F-box family protein	-
chr3D	9243785	9244954	TraesCS3D02G027200	F-box family protein	PF08268: F-box associated domain
chr3D	9268464	9271092	TraesCS3D02G021100LC	Retrotransposon protein, putative, unclassified	PF13966: zinc-binding in reverse transcriptase
chr3D	9291556	9292780	TraesCS3D02G027300	WAT1-related protein	PF00892: EamA-like transporter family
chr3D	9300751	9301008	TraesCS3D02G021200LC	UDP-glucuronic acid decarboxylase-like protein	-
chr3D	9301136	9301385	TraesCS3D02G021300LC	RNA-directed DNA polymerase (Reverse transcriptase)	-
chr3D	9312715	9314991	TraesCS3D02G027400	transmembrane protein, putative (DUF594)	PF13968: Domain of unknown function (DUF4220); PF04578: Protein of unknown function, DUF594
chr3D	9318383	9319114	TraesCS3D02G027500	Thioredoxin	PF00085: Thioredoxin
chr3D	9410003	9410191	TraesCS3D02G021400LC	Retrotransposon protein, putative, LINE subclass	-
chr3D	9416410	9420227	TraesCS3D02G027600	Cellulose synthase-like protein	PF13641: Glycosyltransferase like family 2
chr3D	9441881	9442826	TraesCS3D02G027700	Bowman-Birk type trypsin inhibitor	-
chr3D	9445845	9451192	TraesCS3D02G027800	Endoglucanase	PF00759: Glycosyl hydrolase family 9
chr3D	9552040	9553014	TraesCS3D02G021500LC	Ta11-like non-LTR retrotransposon	PF14111: Domain of unknown function (DUF4283); PF14392: Zinc knuckle
chr3D	9554888	9555583	TraesCS3D02G021600LC	LINE-1 reverse transcriptase-like protein	PF00078: Reverse transcriptase (RNA-dependent DNA polymerase)
chr3D	9555863	9556207	TraesCS3D02G021700LC	Retrotransposon protein, putative, unclassified	-
chr3D	9619733	9620077	TraesCS3D02G021800LC	F-box domain containing protein, expressed	-
chr3D	9632330	9634114	TraesCS3D02G027900	Leucine-rich repeat receptor kinase-like protein	PF08263: Leucine rich repeat N-terminal domain; PF00560: Leucine Rich Repeat; PF13855: Leucine rich repeat
chr3D	9634160	9635720	TraesCS3D02G028000	Receptor-like protein kinase	PF13855: Leucine rich repeat; PF07714: Protein tyrosine kinase
chr3D	9677987	9679587	TraesCS3D02G028100	F-box family protein	PF00646: F-box domain
chr3D	9732566	9741764	TraesCS3D02G028200	Dipeptidyl peptidase family member 6	PF00326: Prolyl oligopeptidase family
chr3D	9763522	9764889	TraesCS3D02G021900LC	F-box family protein	PF12937: F-box-like
chr3D	9842367	9843263	TraesCS3D02G022000LC	Retrotransposon protein, putative, unclassified	-
chr3D	9880847	9881924	TraesCS3D02G028300	E3 ubiquitin-protein ligase	PF03145: Seven in absentia protein family
chr3D	9947379	9948458	TraesCS3D02G028400	E3 ubiquitin-protein ligase	PF03145: Seven in absentia protein family
chr3D	10026093	10026353	TraesCS3D02G022100LC	E3 ubiquitin-protein ligase	-
chr3D	10099601	10100470	TraesCS3D02G022200LC	Retrotransposon protein, putative, unclassified	-
chr3D	10126923	10128047	TraesCS3D02G022300LC	Retrotransposon polyprotein	PF00098: Zinc knuckle
chr3D	10133292	10136126	TraesCS3D02G028500	Leucine-rich repeat receptor-like protein kinase family protein	PF08263: Leucine rich repeat N-terminal domain; PF13516: Leucine Rich repeat; PF13855: Leucine rich repeat; PF00560: Leucine Rich Repeat
chr3D	10212960	10214226	TraesCS3D02G022400LC	E3 ubiquitin-protein ligase	PF03145: Seven in absentia protein family
chr3D	10219567	10220631	TraesCS3D02G028600	Kinase family protein	PF00069: Protein kinase domain
chr3D	10233093	10235621	TraesCS3D02G022500LC	Amino acid transporter, putative	PF13520: Amino acid permease
chr3D	10289049	10289928	TraesCS3D02G022600LC	E3 ubiquitin-protein ligase	PF03145: Seven in absentia protein family
chr3D	10301168	10302127	TraesCS3D02G022700LC	LINE-1 reverse transcriptase like	PF00078: Reverse transcriptase (RNA-dependent DNA polymerase)
chr3D	10302989	10303402	TraesCS3D02G022800LC	Retrotransposon protein, putative, unclassified	-
chr3D	10327908	10328261	TraesCS3D02G022900LC	Endonuclease/exonuclease/phosphatase family protein	-
chr3D	10365440	10376569	TraesCS3D02G023000LC	E3 ubiquitin-protein ligase	PF03145: Seven in absentia protein family
chr3D	10372490	10373044	TraesCS3D02G023100LC	Transposon protein, putative, Mutator sub-class, expressed	PF04434: SWIM zinc finger
chr3D	10374314	10374541	TraesCS3D02G023200LC	DNA helicase	-
chr3D	10388998	10389592	TraesCS3D02G028700	Lectin	PF01419: Jacalin-like lectin domain
chr3D	10396443	10396967	TraesCS3D02G023300LC	RNA-directed DNA polymerase (reverse transcriptase)-related family protein	PF13966: zinc-binding in reverse transcriptase
chr3D	10409530	10410877	TraesCS3D02G028800	E3 ubiquitin-protein ligase	PF03145: Seven in absentia protein family
chr3D	10413458	10414361	TraesCS3D02G023400LC	RNA polymerase II degradation factor-like protein (DUF1296)	-
chr3D	10453839	10456133	TraesCS3D02G028900	O-linked-mannose beta-1,4-N-acetylglucosaminyltransferase-like protein	PF04577: Protein of unknown function (DUF563)
chr3D	10459531	10461381	TraesCS3D02G029000	E3 ubiquitin-protein ligase	PF03145: Seven in absentia protein family
chr3D	10516448	10520080	TraesCS3D02G029100	Disease resistance protein RPM1	PF00931: NB-ARC domain; PF03106: WRKY DNA -binding domain
chr3D	10530936	10532491	TraesCS3D02G023500LC	E3 ubiquitin-protein ligase	-
chr3D	10566516	10567494	TraesCS3D02G029200	Lectin	PF01419: Jacalin-like lectin domain
chr3D	10636372	10638679	TraesCS3D02G023600LC	NBS-LRR disease resistance protein homologue	PF00931: NB-ARC domain
chr3D	10643209	10644489	TraesCS3D02G029300	E3 ubiquitin-protein ligase	PF03145: Seven in absentia protein family
chr3D	10647135	10647815	TraesCS3D02G023700LC	E3 ubiquitin-protein ligase	-
chr3D	10660561	10662223	TraesCS3D02G029400	E3 ubiquitin-protein ligase	PF03145: Seven in absentia protein family
chr3D	10664475	10669451	TraesCS3D02G029500	Heparan-alpha-glucosaminide N-acetyltransferase	PF07786: Protein of unknown function (DUF1624)
chr3D	10675721	10677063	TraesCS3D02G029600	E3 ubiquitin-protein ligase	PF03145: Seven in absentia protein family
chr3D	10709653	10710856	TraesCS3D02G023800LC	E3 ubiquitin-protein ligase	PF03145: Seven in absentia protein family
chr3D	10724108	10724965	TraesCS3D02G029700	E3 ubiquitin-protein ligase	PF03145: Seven in absentia protein family
chr3D	10747954	10748175	TraesCS3D02G029800	Photosystem II reaction center protein H	PF00737: Photosystem II 10 kDa phosphoprotein
chr3D	10804087	10805079	TraesCS3D02G029900	Expansin	PF03330: Lytic transglycolase; PF01357: Pollen allergen
chr3D	10822995	10823831	TraesCS3D02G030000	Jacalin-like lectin	PF01419: Jacalin-like lectin domain
chr3D	10825125	10825424	TraesCS3D02G023900LC	Retrotransposon protein, putative, unclassified, expressed	PF13456: Reverse transcriptase-like
chr3D	10826102	10826403	TraesCS3D02G024000LC	Retrotransposon protein, putative, unclassified, expressed	-
chr3D	10897511	10898239	TraesCS3D02G030100	Expansin	PF03330: Lytic transglycolase
chr3D	10912121	10912306	TraesCS3D02G024100LC	Cyst nematode resistance protein-like protein	-
chr3D	10933007	10934662	TraesCS3D02G024200LC	60S ribosomal protein L28	PF01778: Ribosomal L28e protein family
chr3D	11002174	11002410	TraesCS3D02G024300LC	Retrotransposon protein, putative, unclassified	-
chr3D	11005253	11005489	TraesCS3D02G024400LC	Disease resistance protein (CC-NBS-LRR class) family	-
chr3D	11025906	11027383	TraesCS3D02G030200	Anthocyanin 5-aromatic acyltransferase	PF02458: Transferase family
chr3D	11078799	11079191	TraesCS3D02G024500LC	RNA-directed DNA polymerase (Reverse transcriptase)-related family protein	PF13966: zinc-binding in reverse transcriptase
chr3D	11207067	11208625	TraesCS3D02G030300	E3 ubiquitin-protein ligase	PF03145: Seven in absentia protein family
chr3D	11289055	11289859	TraesCS3D02G030400	Receptor-like protein kinase	PF00069: Protein kinase domain
chr3D	11325289	11325927	TraesCS3D02G030500	Flavin-containing monooxygenase	-
chr3D	11333513	11355705	TraesCS3D02G030600	Kinase family protein	PF13947: Wall-associated receptor kinase galacturonan-binding; PF00069: Protein kinase domain
chr3D	11338698	11341473	TraesCS3D02G024600LC	kinase-like protein	PF13947: Wall-associated receptor kinase galacturonan-binding
chr3D	11347363	11347842	TraesCS3D02G024700LC	RNA-directed DNA polymerase (reverse transcriptase)-related family protein	PF13966: zinc-binding in reverse transcriptase
chr3D	11352198	11353013	TraesCS3D02G024800LC	Protein kinase family protein	PF13947: Wall-associated receptor kinase galacturonan-binding
chr3D	11361454	11363014	TraesCS3D02G030700	NB-ARC domain-containing disease resistance protein	-
chr3D	11364170	11366432	TraesCS3D02G030800	Adp,atp carrier protein, mitochondrial	PF00153: Mitochondrial carrier protein
chr3D	11370269	11370994	TraesCS3D02G030900	Aspartate--tRNA(Asp/Asn) ligase	-
chr3D	11371087	11371515	TraesCS3D02G024900LC	NBS-LRR-like resistance protein	-
chr3D	11393262	11394713	TraesCS3D02G031000	NB-ARC domain-containing disease resistance protein	-
chr3D	11403825	11404310	TraesCS3D02G025000LC	Histone-lysine N-methyltransferase	-
chr3D	11409690	11410275	TraesCS3D02G025100LC	F-box and associated interaction domains-containing protein	-
chr3D	11416323	11417777	TraesCS3D02G031100	Glycosyltransferase	PF00201: UDP-glucoronosyl and UDP-glucosyl transferase
chr3D	11433355	11434732	TraesCS3D02G031200	F-box domain containing protein, expressed	PF12937: F-box-like
chr3D	11444863	11445204	TraesCS3D02G025200LC	meristematic receptor-like kinase	-
chr3D	11445252	11449907	TraesCS3D02G031300	E3 ubiquitin-protein ligase	PF03145: Seven in absentia protein family
chr3D	11552031	11552558	TraesCS3D02G025300LC	Retrotransposon protein, putative, unclassified, expressed	-
chr3D	11553173	11562161	TraesCS3D02G025400LC	Polynucleotidyl transferase, ribonuclease H-like superfamily protein	PF13456: Reverse transcriptase-like
chr3D	11565564	11565866	TraesCS3D02G025500LC	RNA polymerase-associated protein RapA	-
chr3D	11574794	11577549	TraesCS3D02G031400	Heavy metal transport/detoxification superfamily protein	PF00403: Heavy-metal-associated domain
chr3D	11581568	11584395	TraesCS3D02G031500	glutamyl-tRNA (Gln) amidotransferase subunit C	-
chr3D	11591762	11593640	TraesCS3D02G031600	Thioesterase-like protein	PF03061: Thioesterase superfamily
chr3D	11594894	11595352	TraesCS3D02G025600LC	OSBP(oxysterol binding protein)-related protein 2B	-
chr3D	11600667	11602004	TraesCS3D02G031700	Thioesterase-like protein	PF03061: Thioesterase superfamily
chr3D	11607540	11608589	TraesCS3D02G025700LC	Retrovirus-related Pol polyprotein from transposon TNT 1-94	PF07727: Reverse transcriptase (RNA-dependent DNA polymerase)
chr3D	11731964	11733072	TraesCS3D02G031800	Peroxidase	PF00141: Peroxidase
chr3D	11747403	11752024	TraesCS3D02G031900	WD repeat-containing protein 1	PF00400: WD domain, G-beta repeat
chr3D	11755792	11762962	TraesCS3D02G032000	Ubiquitin-conjugating enzyme E2	PF00179: Ubiquitin-conjugating enzyme
chr3D	11771399	11772862	TraesCS3D02G032100	NB-ARC domain-containing disease resistance protein	-
chr3D	11786137	11788149	TraesCS3D02G025800LC	Endonuclease/exonuclease/phosphatase family protein	-
chr3D	11795134	11796558	TraesCS3D02G032200	Glycosyltransferase	PF00201: UDP-glucoronosyl and UDP-glucosyl transferase
chr3D	11815915	11818041	TraesCS3D02G032300	Disease resistance protein (TIR-NBS-LRR class) family	-
chr3D	11818165	11818905	TraesCS3D02G025900LC	NBS-LRR disease resistance protein	PF00931: NB-ARC domain
chr3D	11818934	11819425	TraesCS3D02G026000LC	Disease resistance protein	-
chr3D	11930830	11934353	TraesCS3D02G026100LC	Retrovirus-related Pol polyprotein from transposon TNT 1-94	PF13976: GAG-pre-integrase domain; PF00665: Integrase core domain; PF07727: Reverse transcriptase (RNA-dependent DNA polymerase)
chr3D	11934669	11935253	TraesCS3D02G026200LC	Retrovirus-related Pol polyprotein from transposon TNT 1-94	PF14223: gag-polypeptide of LTR copia-type
chr3D	11971658	11976898	TraesCS3D02G032400	Laccase	PF07732: Multicopper oxidase; PF07731: Multicopper oxidase
chr3D	11980469	11985052	TraesCS3D02G032500	XH/XS domain-containing protein	PF03468: XS domain; PF03469: XH domain
chr3D	12092601	12093822	TraesCS3D02G032600	F-box family protein	PF12937: F-box-like
chr3D	12106527	12106775	TraesCS3D02G026300LC	Endonuclease/exonuclease/phosphatase family protein	-
chr3D	12124921	12126441	TraesCS3D02G026400LC	F-box domain containing protein	PF00646: F-box domain
chr3D	12135755	12138530	TraesCS3D02G026500LC	ARM repeat superfamily protein	-
chr3D	12187442	12191626	TraesCS3D02G032700	Protein ABCI7, chloroplastic	PF01458: Uncharacterized protein family (UPF0051)
chr3D	12213607	12214395	TraesCS3D02G026600LC	Aspartic proteinase nepenthesin-2	PF14543: Xylanase inhibitor N-terminal; PF14541: Xylanase inhibitor C-terminal
chr3D	12227349	12228941	TraesCS3D02G032800	Aspartic proteinase nepenthesin-2	PF14543: Xylanase inhibitor N-terminal; PF14541: Xylanase inhibitor C-terminal
chr3D	12238258	12243337	TraesCS3D02G032900	Disease resistance protein RPM1	PF00931: NB-ARC domain
chr3D	12249627	12250145	TraesCS3D02G026700LC	Endonuclease/exonuclease/phosphatase family protein	-
chr3D	12274438	12276913	TraesCS3D02G033000	DUF3326 family protein	PF11805: Protein of unknown function (DUF3326)
chr3D	12281820	12282472	TraesCS3D02G033100	MYB transcription factor	PF00249: Myb-like DNA-binding domain
chr3D	12298795	12300482	TraesCS3D02G033200	Patatin	PF01734: Patatin-like phospholipase
chr3D	12312793	12313077	TraesCS3D02G026800LC	Aspartate--tRNA(Asp/Asn) ligase	-
chr3D	12313266	12313820	TraesCS3D02G026900LC	Transposon TX1 uncharacterized	-
chr3D	12313988	12314377	TraesCS3D02G027000LC	Retrotransposon protein, putative, unclassified	-
chr3D	12315072	12315860	TraesCS3D02G027100LC	Retrotransposon protein, putative, unclassified	-
chr3D	12353094	12354155	TraesCS3D02G033300	Dihydroflavonol-4-reductase	PF01370: NAD dependent epimerase/dehydratase family
chr3D	12357837	12358614	TraesCS3D02G033400	Trypsin inhibitor	PF00228: Bowman-Birk serine protease inhibitor family
chr3D	12374353	12376040	TraesCS3D02G033500	Patatin	PF01734: Patatin-like phospholipase
chr3D	12383468	12383896	TraesCS3D02G027200LC	Patatin	-
chr3D	12385145	12386351	TraesCS3D02G033600	Patatin	-
chr3D	12387137	12387301	TraesCS3D02G027300LC	Cyst nematode resistance protein-like	-
chr3D	12388532	12389253	TraesCS3D02G027400LC	Retrotransposon protein, putative, unclassified	PF00078: Reverse transcriptase (RNA-dependent DNA polymerase)
chr3D	12420316	12421021	TraesCS3D02G033700	Trypsin inhibitor	-
chr3D	12421746	12422374	TraesCS3D02G033800	Trypsin inhibitor	PF00228: Bowman-Birk serine protease inhibitor family
chr3D	12426786	12427355	TraesCS3D02G027500LC	Retrotransposon protein, putative, unclassified, expressed	-
chr3D	12432019	12432632	TraesCS3D02G033900	Trypsin inhibitor	PF00228: Bowman-Birk serine protease inhibitor family
chr3D	12454044	12455004	TraesCS3D02G034000	Bowman birk trypsin inhibitor	PF00228: Bowman-Birk serine protease inhibitor family
chr3D	12456553	12456974	TraesCS3D02G034100	Trypsin inhibitor	-
chr3D	12462747	12463370	TraesCS3D02G034200	Trypsin inhibitor	PF00228: Bowman-Birk serine protease inhibitor family
chr3D	12503343	12506559	TraesCS3D02G034300	Leucine-rich repeat receptor-like protein kinase family protein	PF08263: Leucine rich repeat N-terminal domain; PF13855: Leucine rich repeat; PF00560: Leucine Rich Repeat; PF13516: Leucine Rich repeat
chr3D	12567643	12568029	TraesCS3D02G027600LC	LRR receptor-like serine/threonine-protein kinase GSO1	PF08263: Leucine rich repeat N-terminal domain
chr3D	12569247	12569732	TraesCS3D02G027700LC	Chromosomal replication initiator protein DnaA	-
chr3D	12582035	12582827	TraesCS3D02G027800LC	MAP kinase/ ERK kinase 1	-
chr3D	12582986	12583534	TraesCS3D02G027900LC	30S ribosomal protein S10	-
chr3D	12592831	12592977	TraesCS3D02G028000LC	FAR1-related sequence protein, putative	-
chr3D	12623073	12623480	TraesCS3D02G028100LC	Ankyrin repeat-containing protein, putative	-
chr3D	12626836	12627438	TraesCS3D02G028200LC	Ribonuclease H-like superfamily protein	-
chr3D	12640242	12641480	TraesCS3D02G034400	F-box family protein	-
chr3D	12710633	12711721	TraesCS3D02G034500	Leucine-rich repeat receptor-like protein kinase family protein	-
chr3D	12715610	12716860	TraesCS3D02G034600	F-box domain containing protein, expressed	-
chr3D	12722511	12725805	TraesCS3D02G034700	Leucine-rich repeat receptor-like protein kinase family protein	PF08263: Leucine rich repeat N-terminal domain; PF13855: Leucine rich repeat; PF12799: Leucine Rich repeats (2 copies); PF13516: Leucine Rich repeat; PF00560: Leucine Rich Repeat
chr3D	12729313	12729738	TraesCS3D02G028300LC	carboxyl-terminal peptidase (DUF239)	-
chr3D	12741308	12741733	TraesCS3D02G034800	Ripening-related protein	-
chr3D	12749686	12752784	TraesCS3D02G034900	Leucine-rich repeat receptor-like protein kinase family protein	PF08263: Leucine rich repeat N-terminal domain; PF13855: Leucine rich repeat; PF00560: Leucine Rich Repeat; PF13516: Leucine Rich repeat
chr3D	12775320	12779757	TraesCS3D02G028400LC	Carbohydrate-binding X8 domain superfamily protein	-
chr3D	12779925	12790374	TraesCS3D02G028500LC	Sentrin-specific protease 2	-
chr3D	12796360	12797604	TraesCS3D02G035000	F-box domain containing protein	-
chr3D	12802580	12803557	TraesCS3D02G035100	Leucine-rich repeat receptor-like protein kinase family protein	PF08263: Leucine rich repeat N-terminal domain; PF00560: Leucine Rich Repeat; PF13855: Leucine rich repeat
chr3D	12806663	12809424	TraesCS3D02G035200	Leucine-rich repeat receptor-like protein kinase family protein	PF08263: Leucine rich repeat N-terminal domain; PF13516: Leucine Rich repeat; PF00560: Leucine Rich Repeat; PF13855: Leucine rich repeat
chr3D	12811427	12813822	TraesCS3D02G028600LC	Transposon protein, putative, CACTA, En/Spm sub-class	-
chr3D	12819521	12820156	TraesCS3D02G035300	Bowman-Birk type trypsin inhibitor	-
chr3D	12827288	12829457	TraesCS3D02G035400	Ripening-related protein	-
chr3D	12835695	12836156	TraesCS3D02G028700LC	Ripening related protein family	-
chr3D	12848491	12848919	TraesCS3D02G035500	Ripening related protein family	-
chr3D	12879285	12879801	TraesCS3D02G035600	Bowman birk trypsin inhibitor	-
chr3D	12884281	12885261	TraesCS3D02G035700	Bowman birk trypsin inhibitor	PF00228: Bowman-Birk serine protease inhibitor family
chr3D	12887131	12887623	TraesCS3D02G035800	Bowman birk trypsin inhibitor	PF00228: Bowman-Birk serine protease inhibitor family
chr3D	12960742	12961143	TraesCS3D02G028800LC	Voltage-gated potassium channel	-
chr3D	12970958	12972151	TraesCS3D02G028900LC	Werner Syndrome-like exonuclease	PF01612: 3'-5' exonuclease
chr3D	13004162	13013903	TraesCS3D02G035900	NADP dependent sorbitol 6-phosphate dehydrogenase family protein	PF00248: Aldo/keto reductase family
chr3D	13031617	13031928	TraesCS3D02G029000LC	Sodium Bile acid symporter family	-

## Sheet: Table S10
Chromosome 1A		Chromosome 1B		Chromosome 1D		Chromosome 3A		Chromosome 3B		Chromosome 3D
Functional annotation	Number of genes	Functional annotation	Number of genes	Functional annotation	Number of genes	Functional annotation	Number of genes	Functional annotation	Number of genes	Functional annotation	Number of genes
Cytochrome P450	3	Disease resistance protein RPM1	11	Trypsin inhibitor	7	Trypsin inhibitor	6	Trypsin inhibitor	11	E3 ubiquitin-protein ligase	17
Bowman-Birk type trypsin inhibitor	3	Inhibitor protein	9	Inhibitor protein	2	Bowman-Birk trypsin inhibitor	4	Bowman-Birk type trypsin inhibitor	4	Retrotransposon protein	13
Retrotransposon protein, putative,	3	Aldo-keto reductase	6	Aldo-keto reductase	2	Aspartic proteinase nepenthesin-2	2	Patatin	4	Leucine-rich repeat receptor-like protein kinase family protein	7
Protein FAR1-RELATED SEQUENCE 5	3	Trypsin inhibitor	4	Chaperone protein DnaJ	2	Leucine-rich repeat receptor-like protein kinase family protein	2	Retrotransposon protein, putative,	4	Trypsin inhibitor	7
Trypsin inhibitor	2	Chymotrypsin inhibitor	4	Cytochrome P450	2	Patatin	2	Ripening-related protein	4	Bowman-birk trypsin inhibitor	6
Inhibitor protein	2	Retrotransposon protein, putative, unclassified	3	Disease resistance protein (TIR-NBS-LRR class) family	2	Protein FAR1-RELATED SEQUENCE 5	2	ATP-dependent DNA helicase	2	F-box domain containing protein	5
Disease resistance protein RPM1	2	disease resistance family protein / LRR family protein	2	Disease resistance protein RPM1	2	Aldolase-type TIM barrel family protein	1	Disease resistance protein RPM1	2	Patatin	4
Mechanosensitive ion channel family protein	2	NBS-LRR disease resistance protein	2	Mechanosensitive ion channel	2	ATP binding cassette subfamily B4	1	Protein FAR1-RELATED SEQUENCE 5	2	Ripening related protein family	4
Regulator of chromosome condensation (RCC1) family	2	Phosphate regulon sensor protein PhoR	2	MYB transcription factor	2	Dihydroflavonol-4-reductase	1	Transposon protein, putative,	2	Endonuclease/exonuclease/phosphatase family protein	3
Thionin	2	Ribonucleoside-diphosphate reductase	2	Retrotransposon protein, putative, unclassified	2	DNA topoisomerase 3-alpha	1	14-3-3-like protein	1	NB-ARC domain-containing disease resistance protein	3
WAT1-related protein	2	Bowman-Birk trypsin inhibitor-like protein	1	Bowman-Birk type trypsin inhibitor	1	DNA-directed RNA polymerase subunit beta'	1	Aspartic proteinase nepenthesin-2	1	NBS-LRR disease resistance protein	3
2-isopropylmalate synthase	1	alpha-L-arabinofuranosidase 1	1	Actin	1	DUF3326 family protein	1	ATP-dependent caseinolytic (Clp) protease/crotonase family protein	1	Retrovirus-related Pol polyprotein from transposon TNT 1-94	3
60S ribosomal protein L13	1	alpha/beta-Hydrolases superfamily protein	1	Adenylate kinase	1	E3 ubiquitin-protein ligase SINA-like 2	1	Cytochrome P450 family protein, expressed	1	RNA-directed DNA polymerase (reverse transcriptase)-related family protein	3
Actin	1	AT hook motif-containing protein, putative	1	Anthocyanin 5-aromatic acyltransferase	1	Glycine--tRNA ligase beta subunit	1	dentin sialophosphoprotein-like protein	1	Transposon protein, putative,	3
Aldo-keto reductase	1	ATP-dependent DNA helicase PIF1	1	Chymotrypsin inhibitor	1	LIM domain-containing protein 1	1	Dihydroflavonol-4-reductase	1	Disease resistance protein RPM1	2
Aminotransferase-like isoform 1	1	Biotin synthase	1	CONSTANS-like 9	1	LINE-1 reverse transcriptase like	1	DNA mismatch repair protein MutS	1	Aspartate--tRNA(Asp/Asn) ligase	2
Anthocyanin 5-aromatic acyltransferase	1	Chaperone DnaJ-domain superfamily protein	1	Core-2/I-branching beta-1,6-N-acetylglucosaminyltransferase family protein	1	MYB transcription factor	1	DUF3326 family protein	1	Aspartic proteinase nepenthesin-2	2
Chaperone protein DnaJ	1	Core-2/I-branching beta-1,6-N-acetylglucosaminyltransferase family protein	1	expansin B3	1	NADP dependent sorbitol 6-phosphate dehydrogenase family protein	1	Endonuclease/exonuclease/phosphatase family protein	1	Cyst nematode resistance protein-like	2
Chymotrypsin inhibitor	1	Cytochrome P450 family protein	1	Fatty acyl-CoA reductase	1	Nucleotide-binding protein BCAH187_A5316	1	F-box domain containing protein	1	Expansin	2
Core-2/I-branching beta-1,6-N-acetylglucosaminyltransferase family protein	1	DNA mismatch repair protein MutL	1	Galactoside 2-alpha-L-fucosyltransferase	1	Pathogenesis-related thaumatin superfamily protein	1	FAR1-related sequence protein, putative	1	Glycosyltransferase	2
DALR anticodon-binding domain-containing protein 3	1	Endonuclease/exonuclease/phosphatase family protein	1	Hydroxycinnamoyl-CoA shikimate/quinate hydroxycinnamoyltransferase	1	Pectin lyase-like superfamily protein	1	Glutamate-1-semialdehyde 2,1-aminomutase	1	Lectin	2
LINE-1 reverse transcriptase like	1	Fatty acyl-CoA reductase	1	Late embryogenesis abundant protein	1	Phosphatidylserine decarboxylase proenzyme 1, mitochondrial	1	Kiwellin	1	Thioesterase-like protein	2
Mucosal addressin cell adhesion molecule 1	1	Gamma-glutamyl phosphate reductase	1	methionine sulfoxide reductase B9	1	Receptor-like kinase	1	MYB transcription factor	1	30S ribosomal protein S10	1
MYB transcription factor	1	Guanine nucleotide-binding protein subunit beta-like protein	1	NBS-LRR-like resistance protein	1	transducin family protein / WD-40 repeat family protein	1	NADP dependent sorbitol 6-phosphate dehydrogenase family protein	1	60S ribosomal protein L28	1
P-loop containing nucleoside triphosphate hydrolases superfamily protein	1	HAT transposon superfamily	1	Pentatricopeptide repeat-containing protein	1			Outer-membrane lipoprotein carrier protein	1	Adp,atp carrier protein, mitochondrial	1
Phosphoinositide phosphatase family protein	1	Holliday junction ATP-dependent DNA helicase RuvA	1	Phloem protein 2-like protein	1			Pathogen-related protein	1	Ankyrin repeat-containing protein, putative	1
Polynucleotidyl transferase, ribonuclease H-like superfamily protein	1	LINE-1 reverse transcriptase like	1	Phosphoinositide phosphatase family protein	1			Phosphate regulon sensor protein PhoR	1	Anthocyanin 5-aromatic acyltransferase	1
Retrovirus-related Pol polyprotein from transposon TNT 1-94	1	Mechanosensitive ion channel	1	Protein FAR1-RELATED SEQUENCE 5	1			Protein kinase	1	ARM repeat superfamily protein	1
RNA-directed DNA polymerase (reverse transcriptase)-related family protein	1	PIF1-like helicase	1	Regulator of chromosome condensation (RCC1) family with FYVE zinc finger domain	1			Retrovirus-related Pol polyprotein from transposon TNT 1-94	1	Carbohydrate-binding X8 domain superfamily protein	1
Transducin/WD40 repeat-like superfamily protein	1	pleiotropic drug resistance 2	1	Retrovirus-related pol polyprotein from transposon tnt 1-94	1			Ribosomal protein S19	1	carboxyl-terminal peptidase (DUF239)	1
Transketolase	1	Ribonuclease H-like superfamily protein	1	Serine/arginine repetitive matrix protein 2 isoform 1	1			Transcriptional factor B3	1	Chromosomal replication initiator protein DnaA	1
Transposon TX1 uncharacterized	1	RING/U-box superfamily protein	1	spectrin beta chain, brain	1			Werner Syndrome-like exonuclease	1	Dihydroflavonol-4-reductase	1
Ulp1 protease family, C-terminal catalytic domain containing protein	1	RNA-directed DNA polymerase (reverse transcriptase)-related family protein	1	sphingosine kinase 1	1			Wound-induced protease inhibitor	1	DNA helicase	1
		Siroheme synthase	1	Subtilisin inhibitor 1	1					DUF3326 family protein	1
				Transposon protein, putative, CACTA, En/Spm sub-class	1					FAR1-related sequence protein, putative	1
				TTF-type zinc finger protein with HAT dimerization domain-containing protein	1					Flavin-containing monooxygenase	1
				XH/XS domain protein	1					glutamyl-tRNA (Gln) amidotransferase subunit C	1
				Zinc finger MYM-type-like protein	1					Heavy metal transport/detoxification superfamily protein	1
										Heparan-alpha-glucosaminide N-acetyltransferase	1
										Histone-lysine N-methyltransferase	1
										Jacalin-like lectin	1
										Kinase family protein	1
										Laccase	1
										LRR receptor-like serine/threonine-protein kinase GSO1	1
										MAP kinase/ ERK kinase 1	1
										meristematic receptor-like kinase	1
										MYB transcription factor	1
										NADP dependent sorbitol 6-phosphate dehydrogenase family protein	1
										O-linked-mannose beta-1,4-N-acetylglucosaminyltransferase-like protein	1
										OSBP(oxysterol binding protein)-related protein 2B	1
										Peroxidase	1
										Photosystem II reaction center protein H	1
										Polynucleotidyl transferase, ribonuclease H-like superfamily protein	1
										Protein ABCI7, chloroplastic	1
										Receptor-like protein kinase	1
										Ribonuclease H-like superfamily protein	1
										RNA polymerase II degradation factor-like protein (DUF1296)	1
										RNA polymerase-associated protein RapA	1
										Sentrin-specific protease 2	1
										Sodium Bile acid symporter family	1
										Tryptophan synthase alpha chain	1
										Ubiquitin-conjugating enzyme E2	1
										Voltage-gated potassium channel	1
										WD repeat-containing protein 1	1
										Werner Syndrome-like exonuclease	1
										XH/XS domain-containing protein	1
